# Supplementary material for: Heterostructure particles enable omnidispersible in water and oil towards organic dye recycle
Source: Nat Commun. 2023 Sep 18;14:5779. doi: 10.1038/s41467-023-41053-8 (PMC10507067; doi:10.1038/s41467-023-41053-8)
Supplement: Supplementary file 3 — Source Data [file 41467_2023_41053_MOESM3_ESM.xlsx]

## Sheet: Fig. 2e
Wavenumber (cm-1)	Point 1 (Photo-induced force, V)	Point 2 (Photo-induced force, V)	Point 3 (Photo-induced force, V)	Point 4 (Photo-induced force, V)	Point 5 (Photo-induced force, V)
900	0.000408429	0.000351247	0.000235714	0.000229084	0.000305742
901	0.000401024	0.000350411	0.000236058	0.000228013	0.000302726
902	0.000393423	0.000348563	0.000236636	0.000226593	0.000299597
903	0.000388017	0.000346026	0.0002379	0.000224987	0.00029683
904	0.000386293	0.000343051	0.000239295	0.000223434	0.000294194
905	0.00038909	0.000339741	0.000240173	0.000222137	0.000291373
906	0.000396502	0.00033678	0.000240341	0.00022135	0.000287976
907	0.00040628	0.000334132	0.000238952	0.000221129	0.000283788
908	0.000415854	0.000331511	0.000236	0.000221057	0.000279231
909	0.000421656	0.000328919	0.000231543	0.000220465	0.000274696
910	0.000422228	0.000326402	0.000227332	0.000219206	0.000271331
911	0.000416883	0.000323397	0.000224282	0.000216618	0.000268915
912	0.000406943	0.000319669	0.000222545	0.000213105	0.000266923
913	0.000395173	0.000315385	0.000222105	0.000209139	0.000264864
914	0.000384463	0.000310752	0.000222195	0.000205364	0.000261768
915	0.000375102	0.000304974	0.000221343	0.000202204	0.000256942
916	0.0003664	0.00029739	0.000218535	0.000199013	0.000250368
917	0.000356885	0.000288101	0.000213125	0.000195402	0.000242632
918	0.000346074	0.000277705	0.000205918	0.000191729	0.000234637
919	0.000333466	0.000266751	0.000197259	0.000187442	0.00022633
920	0.000320607	0.000256394	0.000188149	0.000183044	0.000217867
921	0.000309084	0.000247599	0.000179678	0.000178849	0.00020922
922	0.00030015	0.00024081	0.000172342	0.000175344	0.000200355
923	0.000293054	0.000235375	0.00016654	0.000172526	0.000191904
924	0.000286803	0.000230637	0.000162297	0.000169634	0.000184586
925	0.000280865	0.000226318	0.000159699	0.000166671	0.000179162
926	0.000275084	0.000222242	0.000158449	0.000163889	0.000175806
927	0.000269802	0.000218584	0.00015744	0.000160764	0.000174177
928	0.000266352	0.000215646	0.000156208	0.000157433	0.000173679
929	0.000264666	0.000213161	0.000154466	0.000154297	0.000173587
930	0.000264508	0.000210926	0.000152165	0.000151887	0.000173648
931	0.000264592	0.000208359	0.000149635	0.000150248	0.000173993
932	0.000263976	0.000205236	0.00014743	0.000149163	0.000174324
933	0.00026246	0.000201895	0.000146462	0.000148671	0.000174551
934	0.000260029	0.000199141	0.000146815	0.00014847	0.000174399
935	0.00025731	0.000198339	0.000147593	0.000148159	0.000173825
936	0.000255281	0.000199933	0.000148079	0.000147591	0.00017249
937	0.000253835	0.000203026	0.000147937	0.000147387	0.000170589
938	0.000253267	0.000206728	0.000147193	0.000147838	0.000168675
939	0.000253082	0.000209616	0.000145967	0.000148881	0.000167278
940	0.000253268	0.000210523	0.000145045	0.000150357	0.0001665
941	0.000254274	0.000209146	0.000144965	0.00015189	0.000166488
942	0.000256189	0.000206222	0.000145808	0.000152805	0.000167112
943	0.000258861	0.00020344	0.000146589	0.000152719	0.00016801
944	0.000261941	0.000201623	0.000146634	0.000151678	0.000168866
945	0.000264654	0.000200904	0.000146226	0.00015061	0.000169899
946	0.000266549	0.000201674	0.000145913	0.000149939	0.000171481
947	0.000266831	0.000203693	0.000146028	0.000149971	0.00017409
948	0.000266133	0.000206359	0.000147309	0.000150879	0.000177897
949	0.000265994	0.000209327	0.00014975	0.000152682	0.000182768
950	0.000267413	0.000212641	0.00015315	0.000154899	0.000188102
951	0.000271008	0.000217157	0.00015625	0.00015696	0.000192855
952	0.000277182	0.000223189	0.000158286	0.000159164	0.000196741
953	0.000285797	0.000230915	0.000159703	0.000161727	0.000199565
954	0.000296032	0.000240387	0.00016058	0.000164619	0.000201587
955	0.000306934	0.000251023	0.000161085	0.000167835	0.00020346
956	0.000318216	0.000261419	0.000161773	0.000171241	0.000205666
957	0.000329622	0.00027029	0.000163012	0.000174862	0.000208589
958	0.000340179	0.000276902	0.00016528	0.000178371	0.000212444
959	0.000349459	0.000281731	0.00016834	0.000181351	0.000217157
960	0.000357714	0.000285676	0.000172501	0.000184654	0.00022295
961	0.000364738	0.000289696	0.000178214	0.000188242	0.000229221
962	0.000370997	0.000294939	0.000185153	0.000192695	0.00023573
963	0.000377269	0.000301347	0.000192905	0.000198082	0.000242102
964	0.000383444	0.000307451	0.000200559	0.000203683	0.000247327
965	0.000388578	0.000311304	0.000207051	0.000208361	0.000250901
966	0.000391661	0.00031176	0.000211349	0.000210594	0.00025286
967	0.000393087	0.000309479	0.000213161	0.0002099	0.000253681
968	0.000393884	0.000306301	0.000213043	0.000207337	0.000254155
969	0.000394739	0.000305625	0.000211235	0.000203511	0.000255099
970	0.000401987	0.000313411	0.000211657	0.000204366	0.00025971
971	0.000415495	0.000329239	0.000214001	0.00020939	0.000267894
972	0.00043633	0.000353896	0.000219152	0.000219751	0.000279884
973	0.000485145	0.000406984	0.00023382	0.000245786	0.000308813
974	0.000485145	0.000406984	0.00023382	0.000245786	0.000308813
975	0.000514136	0.000435844	0.000243422	0.000261584	0.000326352
976	0.000539307	0.000457955	0.0002527	0.000274556	0.000342014
977	0.000559022	0.000472606	0.000260802	0.000284117	0.000354635
978	0.000573891	0.000480577	0.000267989	0.000290479	0.00036512
979	0.00057997	0.000483153	0.000271911	0.000293387	0.000370828
980	0.000581236	0.000483419	0.000273684	0.000294801	0.000373987
981	0.000580147	0.000483613	0.000273915	0.000295588	0.000375574
982	0.000579812	0.000485643	0.000273139	0.00029662	0.00037732
983	0.000584256	0.000491036	0.000273491	0.000298419	0.000380951
984	0.000593484	0.000500136	0.000276986	0.000300484	0.00038612
985	0.000607854	0.000512354	0.000284323	0.000302594	0.000392727
986	0.000624619	0.000526921	0.000294841	0.000304639	0.000400746
987	0.000639262	0.000541659	0.000306122	0.000306966	0.000408147
988	0.000648116	0.000552698	0.000315196	0.000308885	0.000413729
989	0.000649199	0.000558003	0.000319296	0.000310111	0.000416604
990	0.000643343	0.000557702	0.000316884	0.000311156	0.000416929
991	0.00063476	0.000553625	0.000310025	0.000311849	0.000415778
992	0.000628106	0.000549988	0.000302514	0.000312295	0.000414711
993	0.000628687	0.000550251	0.000297514	0.000312811	0.00041575
994	0.000638515	0.000556399	0.000297881	0.000313986	0.00042075
995	0.00065543	0.000568535	0.000303441	0.000316721	0.000428746
996	0.000675499	0.000583948	0.000312607	0.000320602	0.000439033
997	0.000694069	0.000600423	0.000322614	0.00032545	0.000449817
998	0.000708563	0.000616887	0.000331492	0.000331617	0.000459381
999	0.000719803	0.000632263	0.000339126	0.000338464	0.000466814
1000	0.000729567	0.000648053	0.000346135	0.000345468	0.000472168
1001	0.000740636	0.000664525	0.000353078	0.000352125	0.000476168
1002	0.000755646	0.000680426	0.000361526	0.000358106	0.000480466
1003	0.000773704	0.000694554	0.000371258	0.000363697	0.000485011
1004	0.000791853	0.000703996	0.000381247	0.000368026	0.000490035
1005	0.000806877	0.000708335	0.000390117	0.0003711	0.00049545
1006	0.000816578	0.000709565	0.00039728	0.000373546	0.000501427
1007	0.000821672	0.000710101	0.000403103	0.000375815	0.000508506
1008	0.00082392	0.000714284	0.00040779	0.000378385	0.000517212
1009	0.000826221	0.000724757	0.000411779	0.000381925	0.000527846
1010	0.000832633	0.000740723	0.000416241	0.000386488	0.000541292
1011	0.00084392	0.000759516	0.000421563	0.000392488	0.000555827
1012	0.000858284	0.000775701	0.000427102	0.000398803	0.000569286
1013	0.000872877	0.00078624	0.000432083	0.000404659	0.000580313
1014	0.000882984	0.000790069	0.000435844	0.000409057	0.000587691
1015	0.00088701	0.000786847	0.000438179	0.000411146	0.000590567
1016	0.000884515	0.000778511	0.000437447	0.000410594	0.000588064
1017	0.000875966	0.000767817	0.000432152	0.000407611	0.000580034
1018	0.000864092	0.000755938	0.000422389	0.000402123	0.000568333
1019	0.000851143	0.000743587	0.000409198	0.000395275	0.000553859
1020	0.000837729	0.000729607	0.000394368	0.000387364	0.000538049
1021	0.000824062	0.00071414	0.000380269	0.000379168	0.000523372
1022	0.000808487	0.000697323	0.00036902	0.000371044	0.000510967
1023	0.000792751	0.000678848	0.000361796	0.000363413	0.000501136
1024	0.000777707	0.000659349	0.000357182	0.000357146	0.000492905
1025	0.000762512	0.000639831	0.000352918	0.000352513	0.000484742
1026	0.000748234	0.0006212	0.000348677	0.000348864	0.000476859
1027	0.000736206	0.000604399	0.000344121	0.00034629	0.000469234
1028	0.000725723	0.000588779	0.000339776	0.000343908	0.000461905
1029	0.000717037	0.000574634	0.000336422	0.000341469	0.000455532
1030	0.000709708	0.000562675	0.00033414	0.000338579	0.000449784
1031	0.000705275	0.000553148	0.000332342	0.000335284	0.000444403
1032	0.000702507	0.000545977	0.00032949	0.000332137	0.000438576
1033	0.000698359	0.000541024	0.000324671	0.000329376	0.000431486
1034	0.000692262	0.000537529	0.000319074	0.000326071	0.000424222
1035	0.000684227	0.00053475	0.000313049	0.000322375	0.000417903
1036	0.000674506	0.000531533	0.000307685	0.000317956	0.000413416
1037	0.000665549	0.000527592	0.000303358	0.000313033	0.000411016
1038	0.000659444	0.000524211	0.000299902	0.000308098	0.000410597
1039	0.000658256	0.000521779	0.000297055	0.000304198	0.000411554
1040	0.000660986	0.000520317	0.000294295	0.000302326	0.000412706
1041	0.000665951	0.000520266	0.000292329	0.000303301	0.00041334
1042	0.000671493	0.000520162	0.000292051	0.000305898	0.000413459
1043	0.000676199	0.000519499	0.000293373	0.000309691	0.000413558
1044	0.000679226	0.000518116	0.000296122	0.000313598	0.000413912
1045	0.000680649	0.000515477	0.000298664	0.000315973	0.000413809
1046	0.000680502	0.000512934	0.0003001	0.000316191	0.000413662
1047	0.000679265	0.000511208	0.000299874	0.000314616	0.000413156
1048	0.00067745	0.000510905	0.000298146	0.00031189	0.0004123
1049	0.000676286	0.000512963	0.000296725	0.00030921	0.000411604
1050	0.000676181	0.000516396	0.00029673	0.00030689	0.000411087
1051	0.000678414	0.000520531	0.000298784	0.000305889	0.000411496
1052	0.000682887	0.000524622	0.000302702	0.000306571	0.000412497
1053	0.000689299	0.000526966	0.000306887	0.000307963	0.000413461
1054	0.000696821	0.000527943	0.000310508	0.00031001	0.000414826
1055	0.000705011	0.000528721	0.000312506	0.000312511	0.000416353
1056	0.000714129	0.000529911	0.000313051	0.000314687	0.000418573
1057	0.00072382	0.000532989	0.000313308	0.000316282	0.000421578
1058	0.000733361	0.000538047	0.000313652	0.000317396	0.000424585
1059	0.000742226	0.000544142	0.000314512	0.000318044	0.000427542
1060	0.000748269	0.000550759	0.000315954	0.000318706	0.000429506
1061	0.000750864	0.000555981	0.000317284	0.000319347	0.00043057
1062	0.0007495	0.000559228	0.000317866	0.000320643	0.000431004
1063	0.0007456	0.00056121	0.000316749	0.000322683	0.000431236
1064	0.000741501	0.000561509	0.000314375	0.000325011	0.000432065
1065	0.000738767	0.000561866	0.000311418	0.00032763	0.000433099
1066	0.00073834	0.000562733	0.000308397	0.000330724	0.000433365
1067	0.000740288	0.000564224	0.00030614	0.000333441	0.000432449
1068	0.000743215	0.000567637	0.000305853	0.000335945	0.000429929
1069	0.000747179	0.000571273	0.000308006	0.000337585	0.000426908
1070	0.000751356	0.000574697	0.00031206	0.00033823	0.000424329
1071	0.000757105	0.000577971	0.000317181	0.000337785	0.00042407
1072	0.000765407	0.000579593	0.000322467	0.000336083	0.000427344
1073	0.000776276	0.000580934	0.000326894	0.000333291	0.000434288
1074	0.000788688	0.000582376	0.000330027	0.000330165	0.000444047
1075	0.000800769	0.000585379	0.000331859	0.000327291	0.000454916
1076	0.000810797	0.000592193	0.000334043	0.000326213	0.000465107
1077	0.00081838	0.000600873	0.000337395	0.000326783	0.000473535
1078	0.000823219	0.000612224	0.000342226	0.000329586	0.000479653
1079	0.000827258	0.000624757	0.000348614	0.000334439	0.000484123
1080	0.000830901	0.000635097	0.000355088	0.000339891	0.000487174
1081	0.00083459	0.000643264	0.000361211	0.000344672	0.000490383
1082	0.00083796	0.000648383	0.000367107	0.000348453	0.000494282
1083	0.000839751	0.000651851	0.000373045	0.000351737	0.000498578
1084	0.000841438	0.000656832	0.000380868	0.00035603	0.000503883
1085	0.000844115	0.000662345	0.000390081	0.000360864	0.00050992
1086	0.000849776	0.000671645	0.000400471	0.000367018	0.000517312
1087	0.000859424	0.000683626	0.000410029	0.000373538	0.000525433
1088	0.000870322	0.000696283	0.000415235	0.000378481	0.00053229
1089	0.000880898	0.000709492	0.0004153	0.000381126	0.000538213
1090	0.000888363	0.000719293	0.000410174	0.00038112	0.000541702
1091	0.000891861	0.000725024	0.000401529	0.000379586	0.000542744
1092	0.000895286	0.000728557	0.000393343	0.000378943	0.000543963
1093	0.000900282	0.000727414	0.00038787	0.000378886	0.000546087
1094	0.000910746	0.000726213	0.000388961	0.000380812	0.000552085
1095	0.000925399	0.000726794	0.000396204	0.000383768	0.000561213
1096	0.000938891	0.000731527	0.000407325	0.000386503	0.00057091
1097	0.000948114	0.000742352	0.000420279	0.00038875	0.000579789
1098	0.000948669	0.000755568	0.00043148	0.000389565	0.000584157
1099	0.000942387	0.000771236	0.000439097	0.000389783	0.000584265
1100	0.000933948	0.000787741	0.000443065	0.000390584	0.000581721
1101	0.000925122	0.000797883	0.000443363	0.000390472	0.000576642
1102	0.000921069	0.000801791	0.000442831	0.000390482	0.000572373
1103	0.000920009	0.000796552	0.0004413	0.000389345	0.000568651
1104	0.000919591	0.00078163	0.000439515	0.000386378	0.00056495
1105	0.000920108	0.000759518	0.000437784	0.000382093	0.000560766
1106	0.000918736	0.00073144	0.00043466	0.000376633	0.000554067
1107	0.000918143	0.000704074	0.000430076	0.000371649	0.000546696
1108	0.000917527	0.000679987	0.000423601	0.00036717	0.00053848
1109	0.000913036	0.000657659	0.0004139	0.000361751	0.00052853
1110	0.000903945	0.000638757	0.00040106	0.000355595	0.000517468
1111	0.000885151	0.000619317	0.00038387	0.000346899	0.000503804
1112	0.000857574	0.00059746	0.000363821	0.000335387	0.000487634
1113	0.000826482	0.000574923	0.000342996	0.000322406	0.00046944
1114	0.000794358	0.000552154	0.000323219	0.00030919	0.000449528
1115	0.000767178	0.000533238	0.000306948	0.000297905	0.000430872
1116	0.000745185	0.000519009	0.000295372	0.000288868	0.000414259
1117	0.000726979	0.000508269	0.000287696	0.000281832	0.000400196
1118	0.000711708	0.000500932	0.000282919	0.000276464	0.000388726
1119	0.00069547	0.000493576	0.000278655	0.000271073	0.00037871
1120	0.000680359	0.000484744	0.000273961	0.000265081	0.000370453
1121	0.000669656	0.000475919	0.000268946	0.00025901	0.00036412
1122	0.000663885	0.000466789	0.000264378	0.000253388	0.000359265
1123	0.000663757	0.000459151	0.000260452	0.000249424	0.000356141
1124	0.000667417	0.000454892	0.000257799	0.000248335	0.000354813
1125	0.000672291	0.000453717	0.000256371	0.000250204	0.000354833
1126	0.000675734	0.000456776	0.000256113	0.000254533	0.0003556
1127	0.000675156	0.000462877	0.000256109	0.000259694	0.000356582
1128	0.000672726	0.000469937	0.000256034	0.000263601	0.000358287
1129	0.000670421	0.000477315	0.000256157	0.000265321	0.000360666
1130	0.000670187	0.000482146	0.000256941	0.000264242	0.000363149
1131	0.000672488	0.000483319	0.000257164	0.000260993	0.000364965
1132	0.000678101	0.000482784	0.000256624	0.000258112	0.000366346
1133	0.000684855	0.000480121	0.000255308	0.000256452	0.000366586
1134	0.000690441	0.000478089	0.000253577	0.000257039	0.0003658
1135	0.000693058	0.00047711	0.000251578	0.000259779	0.000364474
1136	0.000693893	0.000475892	0.000250124	0.000262903	0.000363612
1137	0.000693231	0.000474331	0.00024971	0.000265528	0.000363301
1138	0.000692235	0.000470725	0.000250797	0.000266154	0.000363532
1139	0.000690557	0.000464559	0.00025285	0.000264449	0.000363847
1140	0.000688451	0.000457594	0.00025496	0.000261612	0.000363591
1141	0.000684417	0.000449665	0.000256653	0.000257772	0.000361447
1142	0.00067856	0.000443684	0.000258104	0.000254264	0.000357342
1143	0.000671189	0.000440453	0.000258732	0.000252187	0.000351143
1144	0.000665827	0.000439448	0.000258875	0.00025128	0.000344128
1145	0.000664023	0.000441079	0.000258282	0.00025195	0.00033734
1146	0.000666589	0.000444612	0.000256921	0.000253443	0.000332394
1147	0.000672978	0.000448451	0.000255751	0.000255134	0.000330783
1148	0.000680981	0.000452221	0.000254112	0.000256862	0.000332149
1149	0.000688069	0.000455028	0.000252317	0.000257897	0.000335578
1150	0.000692842	0.00045803	0.000251676	0.000258508	0.000340248
1151	0.000693817	0.00046135	0.00025197	0.000259168	0.000344137
1152	0.000693474	0.000464659	0.00025351	0.000259851	0.000346939
1153	0.000692952	0.000468906	0.000255657	0.00026127	0.000348529
1154	0.000693426	0.000473868	0.000257258	0.000263345	0.000349518
1155	0.000696543	0.000478093	0.00025906	0.000265616	0.000351019
1156	0.000701802	0.000481484	0.000260235	0.000268125	0.00035314
1157	0.00070769	0.000482775	0.000260886	0.000270074	0.000355865
1158	0.00071308	0.000482083	0.000262147	0.000271243	0.000359068
1159	0.000716454	0.000479229	0.000263926	0.000271588	0.000361834
1160	0.000718233	0.000474324	0.000266332	0.000270959	0.000364073
1161	0.000717833	0.000468669	0.000268674	0.000269488	0.000365486
1162	0.000715075	0.000462499	0.000269185	0.000267068	0.000365613
1163	0.000710992	0.000456085	0.000267408	0.000263585	0.000364074
1164	0.000705873	0.000450005	0.000262733	0.000259493	0.000361051
1165	0.000698976	0.000443265	0.000255083	0.000254775	0.000356692
1166	0.000691337	0.000436925	0.000245633	0.000250352	0.000351801
1167	0.000683495	0.000431279	0.000236164	0.000246779	0.000347469
1168	0.000676088	0.00042663	0.000228919	0.000244209	0.00034447
1169	0.000668248	0.000422932	0.000225204	0.000242338	0.000342838
1170	0.000649225	0.000415992	0.000225946	0.000239666	0.000340542
1171	0.000638453	0.00041165	0.000227473	0.000238504	0.000337861
1172	0.000627194	0.000405882	0.000227429	0.000237569	0.000333313
1173	0.000617064	0.000400152	0.000224751	0.000237529	0.000327207
1174	0.000608616	0.000394711	0.000220208	0.0002381	0.000320567
1175	0.000602285	0.000390102	0.000215182	0.000238886	0.000314004
1176	0.000596554	0.000385882	0.000211245	0.000239078	0.00030782
1177	0.000590581	0.000382001	0.000209373	0.000238192	0.00030265
1178	0.000584197	0.000378756	0.000208921	0.000236245	0.000298288
1179	0.00057709	0.000374932	0.000208916	0.000232953	0.000294621
1180	0.000569805	0.000370198	0.000208445	0.000228572	0.000291441
1181	0.000562485	0.000364543	0.000206193	0.000223146	0.000288185
1182	0.00055478	0.000357143	0.000202045	0.000216677	0.000284622
1183	0.00054625	0.000348257	0.000196537	0.000209851	0.000279819
1184	0.000536145	0.000338234	0.000191158	0.000203139	0.000273211
1185	0.000524902	0.000328778	0.000186813	0.000197357	0.000265513
1186	0.000513345	0.00032157	0.000183162	0.000193429	0.000257348
1187	0.000502152	0.00031658	0.000179836	0.000191141	0.000250009
1188	0.000492013	0.000313612	0.000176685	0.000189542	0.000244531
1189	0.000482531	0.000311452	0.000172858	0.000187243	0.000240959
1190	0.000472763	0.000307902	0.000168243	0.000183521	0.000239223
1191	0.000461131	0.000301769	0.000163595	0.000178499	0.000237937
1192	0.00044771	0.000292712	0.000159725	0.000172666	0.000235901
1193	0.000433386	0.000281986	0.000157041	0.000167308	0.00023249
1194	0.000419192	0.000271423	0.000155792	0.00016371	0.000227092
1195	0.000406334	0.000262512	0.00015609	0.000162193	0.000220258
1196	0.000395457	0.000256424	0.000157795	0.000162097	0.000212965
1197	0.000386569	0.000253316	0.000159779	0.000162744	0.000205889
1198	0.000378796	0.000252138	0.000161206	0.000163517	0.000200073
1199	0.000370843	0.00025227	0.000161402	0.000164061	0.000195953
1200	0.000362837	0.000252837	0.000159523	0.000164445	0.000193916
1201	0.00035522	0.000253532	0.000156037	0.000164941	0.000193744
1202	0.000348421	0.000254365	0.00015212	0.000165845	0.000194691
1203	0.000343351	0.000255114	0.000148881	0.000166888	0.000196262
1204	0.000340916	0.000255598	0.000147047	0.000167624	0.000198341
1205	0.000342135	0.000256142	0.000146667	0.000168177	0.000200588
1206	0.000347308	0.000257083	0.000148019	0.00016859	0.000203362
1207	0.000355998	0.000259916	0.000150599	0.000169001	0.000207087
1208	0.000367251	0.000265193	0.00015365	0.000169901	0.000212133
1209	0.000379734	0.000273373	0.000157614	0.000171454	0.000218233
1210	0.000391858	0.000284389	0.00016247	0.000174045	0.000225034
1211	0.000402316	0.000296698	0.000168007	0.000177466	0.000231581
1212	0.000411054	0.000308819	0.000173693	0.00018154	0.000237644
1213	0.000418949	0.000319745	0.000179293	0.000186545	0.000243173
1214	0.000427045	0.0003283	0.000184978	0.000192372	0.000248807
1215	0.000436087	0.000334837	0.00019012	0.000198289	0.000255115
1216	0.000445844	0.000338781	0.000194227	0.000203636	0.000262089
1217	0.000455482	0.000340408	0.000197627	0.000207622	0.000269273
1218	0.000463371	0.000340413	0.000199939	0.000209972	0.000276195
1219	0.000467663	0.000339049	0.000201291	0.000210412	0.000281086
1220	0.000467793	0.000337339	0.000201436	0.000209215	0.000283307
1221	0.000464291	0.000336138	0.000200818	0.000207678	0.000282912
1222	0.000458976	0.00033573	0.000200202	0.000206733	0.000280824
1223	0.000454159	0.000336795	0.000199945	0.000206492	0.000278023
1224	0.000451408	0.000338125	0.000200594	0.000206806	0.000275226
1225	0.000451212	0.000338852	0.000202549	0.000207215	0.000273221
1226	0.000452557	0.000338133	0.000205407	0.000207264	0.000272544
1227	0.00045376	0.000335309	0.000208982	0.000206486	0.000272126
1228	0.000452949	0.000330453	0.00021155	0.000204792	0.000271193
1229	0.000449539	0.000324188	0.000212114	0.00020312	0.000269119
1230	0.000444356	0.000317447	0.000210293	0.000201644	0.000265441
1231	0.00043868	0.000311451	0.000206054	0.000200105	0.0002599
1232	0.000433088	0.000306032	0.000199993	0.000198168	0.000252802
1233	0.000427542	0.000300997	0.000193269	0.000195732	0.000245158
1234	0.000421095	0.000295664	0.000187227	0.000192783	0.000238293
1235	0.000412937	0.000289686	0.000183159	0.000189489	0.000232919
1236	0.000402163	0.000283145	0.000179939	0.000186245	0.000229221
1237	0.000389719	0.000276805	0.000177164	0.000183977	0.000227172
1238	0.000377479	0.000271336	0.000174337	0.000182177	0.000226077
1239	0.00036755	0.000267774	0.000170872	0.000180072	0.000225165
1240	0.000360772	0.000265869	0.000166933	0.000177219	0.000223862
1241	0.000357755	0.000265041	0.000163654	0.00017394	0.000222064
1242	0.000357764	0.000264274	0.000162256	0.000170466	0.000220318
1243	0.000359917	0.000262964	0.00016332	0.000167408	0.000219132
1244	0.000362822	0.000261126	0.000165434	0.000165897	0.00021815
1245	0.000365816	0.0002591	0.000168106	0.00016694	0.000217526
1246	0.000368705	0.000257307	0.000170588	0.000169867	0.000217041
1247	0.000372056	0.0002572	0.000172684	0.00017372	0.000216606
1248	0.000375784	0.000259275	0.00017481	0.000177753	0.000216226
1249	0.000381176	0.000264147	0.000177659	0.000181651	0.000216699
1250	0.000388666	0.000271956	0.000181714	0.00018493	0.000219302
1251	0.0003985	0.000282499	0.000187208	0.000188027	0.000224741
1252	0.000410471	0.000295475	0.000193529	0.000192589	0.000232923
1253	0.00042402	0.000309776	0.000200783	0.00019957	0.000244392
1254	0.000438251	0.000324338	0.000209159	0.000208851	0.00025914
1255	0.000452875	0.000339087	0.000219479	0.000219879	0.000276462
1256	0.00046689	0.00035331	0.000231516	0.000231351	0.000294904
1257	0.000480193	0.000366503	0.000244183	0.000241753	0.000313078
1258	0.000491418	0.000377539	0.000255738	0.000249438	0.000328624
1259	0.00049873	0.000384609	0.000264302	0.00025345	0.000338605
1260	0.000500215	0.000385536	0.000267421	0.000253617	0.000340876
1261	0.000494063	0.000377938	0.000263943	0.000249561	0.000334959
1262	0.000478724	0.000360869	0.000254094	0.000241392	0.000321797
1263	0.000454498	0.000335686	0.000239542	0.000229594	0.000303019
1264	0.000422281	0.000304607	0.000221718	0.0002144	0.000280831
1265	0.000384743	0.000271021	0.000202458	0.000197078	0.000257731
1266	0.000345203	0.000238544	0.000183546	0.000179268	0.000234871
1267	0.000307024	0.000209731	0.000166244	0.00016257	0.000212783
1268	0.000273124	0.000185982	0.000150551	0.000148146	0.000192103
1269	0.000246072	0.000167689	0.000137175	0.000136784	0.000173252
1270	0.000226599	0.000154584	0.000126609	0.000128813	0.000157085
1271	0.00021428	0.000146376	0.000119304	0.000123784	0.000144237
1272	0.000206839	0.000142008	0.000115075	0.000120338	0.000135237
1273	0.000202446	0.00014053	0.000113836	0.000118141	0.000130212
1274	0.000199585	0.000141151	0.000115151	0.000116841	0.000128215
1275	0.000196896	0.000142438	0.000117846	0.000116016	0.000127848
1276	0.000193739	0.000143492	0.000120304	0.000115405	0.00012793
1277	0.000190992	0.000143846	0.000121842	0.000114909	0.00012716
1278	0.000189207	0.000143092	0.000122063	0.000114525	0.000125423
1279	0.000188423	0.000141523	0.000120966	0.000114206	0.000123157
1280	0.00018783	0.000139396	0.000119021	0.000113516	0.000121028
1281	0.000187261	0.000137195	0.000116693	0.000112571	0.000119639
1282	0.000186128	0.000135279	0.000114396	0.00011126	0.000119171
1283	0.000184162	0.000133423	0.000112094	0.000109631	0.000119448
1284	0.000181344	0.000131856	0.000109932	0.000108023	0.000120331
1285	0.000178409	0.000130627	0.000108169	0.000106517	0.000121347
1286	0.000176188	0.00012965	0.000107249	0.000105451	0.000122802
1287	0.000174933	0.000129191	0.000107056	0.000105387	0.000124721
1288	0.000174528	0.000129175	0.000107933	0.000106195	0.000126741
1289	0.00017497	0.000129526	0.000109391	0.00010763	0.000128357
1290	0.000175455	0.000129654	0.000111049	0.000109225	0.000128964
1291	0.000175691	0.000128968	0.000112395	0.000110826	0.000128024
1292	0.000174791	0.000127261	0.00011346	0.000112178	0.000125404
1293	0.000172379	0.000124297	0.000114236	0.000112687	0.000121442
1294	0.000168929	0.000120351	0.000114551	0.000112028	0.000117242
1295	0.000164869	0.000116246	0.000113879	0.000110489	0.000113558
1296	0.000161003	0.000112564	0.000112704	0.000108016	0.000111152
1297	0.000158292	0.000109871	0.000110913	0.000105141	0.000110528
1298	0.000157053	0.000108021	0.000108668	0.000102285	0.0001116
1299	0.000157524	0.000106927	0.000106461	0.000100214	0.000113671
1300	0.000158745	0.000106334	0.000105029	9.91023e-05	0.000115906
1301	0.00016004	0.000105963	0.000104978	9.87052e-05	0.000117696
1302	0.000161041	0.000105932	0.000106023	9.88458e-05	0.00011867
1303	0.000161296	0.000106588	0.000107765	9.9588e-05	0.000118595
1304	0.000160912	0.000108049	0.000109897	0.000100583	0.000117933
1305	0.000160353	0.000110197	0.000111365	0.000102092	0.000117147
1306	0.000159892	0.000112368	0.00011144	0.000103815	0.000116443
1307	0.000159776	0.000114132	0.000110047	0.000105591	0.000115786
1308	0.000159984	0.000115255	0.000107633	0.000106743	0.000115077
1309	0.000160721	0.000115833	0.000105204	0.000106938	0.000114319
1310	0.000162147	0.000116165	0.000103422	0.000106442	0.000113428
1311	0.000164296	0.000116628	0.000103028	0.000105838	0.000112496
1312	0.000167286	0.000117597	0.000103883	0.000105539	0.000112034
1313	0.000170777	0.000118856	0.000105484	0.000106188	0.00011225
1314	0.000173894	0.000119899	0.000107335	0.000107319	0.000113076
1315	0.000175803	0.00012052	0.000108664	0.000108329	0.000114377
1316	0.000175849	0.000120759	0.000109231	0.000108245	0.0001157
1317	0.000173891	0.000120561	0.000109272	0.000106996	0.000116558
1318	0.000170571	0.000120044	0.000109025	0.00010516	0.000116413
1319	0.000167242	0.000119611	0.000108944	0.00010359	0.000115302
1320	0.000165334	0.000119639	0.000109386	0.000102908	0.000113937
1321	0.000165513	0.000119698	0.000110862	0.000103552	0.000112763
1322	0.000167631	0.000119368	0.000113254	0.000104866	0.00011205
1323	0.000171199	0.000118436	0.000115403	0.000106372	0.00011204
1324	0.000175079	0.000116935	0.00011668	0.00010737	0.000112479
1325	0.000178429	0.000114817	0.000116605	0.000108038	0.000112778
1326	0.000180991	0.000112843	0.000114874	0.000108508	0.000112695
1327	0.000182984	0.000112113	0.0001118	0.000108698	0.000112525
1328	0.00018475	0.000113199	0.000108758	0.000108412	0.000113004
1329	0.000186187	0.00011556	0.000106703	0.000107442	0.00011408
1330	0.000186444	0.000118159	0.000106005	0.000105524	0.000115333
1331	0.000184872	0.000119766	0.000106068	0.000103057	0.000116237
1332	0.000180555	0.000119501	0.000106468	0.000100382	0.000116039
1333	0.000173716	0.00011684	0.0001063	9.8167e-05	0.000114265
1334	0.000165409	0.00011257	0.000104923	9.64651e-05	0.000111535
1335	0.000156745	0.000107906	0.000102058	9.52175e-05	0.000108663
1336	0.000149407	0.000104116	9.84927e-05	9.44077e-05	0.000106542
1337	0.00014404	0.000101712	9.45983e-05	9.37296e-05	0.000105008
1338	0.000140275	0.000100658	9.12497e-05	9.33147e-05	0.000103832
1339	0.000138171	0.000100871	8.89948e-05	9.34684e-05	0.000102787
1340	0.000137234	0.000102142	8.83943e-05	9.41465e-05	0.00010183
1341	0.00013816	0.000104128	8.94373e-05	9.5141e-05	0.000101618
1342	0.000141746	0.000106886	9.23247e-05	9.60541e-05	0.000103097
1343	0.000148342	0.000110432	9.65072e-05	9.6973e-05	0.000106613
1344	0.000158564	0.000115044	0.000101525	9.81013e-05	0.000111836
1345	0.00017089	0.000120284	0.000106087	9.93085e-05	0.000117482
1346	0.000183589	0.000125751	0.000109723	0.000101088	0.000122636
1347	0.000195346	0.000131392	0.000111966	0.000103878	0.000126697
1348	0.000204264	0.000136674	0.00011312	0.00010763	0.000129633
1349	0.000209861	0.000141018	0.000114024	0.000111835	0.000131971
1350	0.000212363	0.000144019	0.000115469	0.000115842	0.000134224
1351	0.000212842	0.000145708	0.00011785	0.000119205	0.000136779
1352	0.000212419	0.000146411	0.000121179	0.000121415	0.000139647
1353	0.000211005	0.0001462	0.000124306	0.000121883	0.000142401
1354	0.000210098	0.000146103	0.000126984	0.000121179	0.000145145
1355	0.000210152	0.000146649	0.000128164	0.000119883	0.000147895
1356	0.000210115	0.000147222	0.000127539	0.000118103	0.000150245
1357	0.000208902	0.000146871	0.000125261	0.000115589	0.000151586
1358	0.000205422	0.000144532	0.000120968	0.000112307	0.000151111
1359	0.000200028	0.000140618	0.000115692	0.000108603	0.000148917
1360	0.000192988	0.000135989	0.000110481	0.000104902	0.000145548
1361	0.000185089	0.000132442	0.000106332	0.000101923	0.000141224
1362	0.000184076	0.000134553	0.000105767	0.000102448	0.000139767
1363	0.000189117	0.000141999	0.000108214	0.000106146	0.000140971
1364	0.000201197	0.000155104	0.000114125	0.000113173	0.000145462
1365	0.00023274	0.000183568	0.000128797	0.000129713	0.000158381
1366	0.00023274	0.000183568	0.000128797	0.000129713	0.000158381
1367	0.000252299	0.000198713	0.00013732	0.000139411	0.000166756
1368	0.000268879	0.000209589	0.000144321	0.000147244	0.000173673
1369	0.000281607	0.000216285	0.000149343	0.000152993	0.000178654
1370	0.000290763	0.000218788	0.000152454	0.000156767	0.0001816
1371	0.000297386	0.000220002	0.000153783	0.000159339	0.000181878
1372	0.000303025	0.00022124	0.000154325	0.000161025	0.000181237
1373	0.000308092	0.000222936	0.000154948	0.000162352	0.00018059
1374	0.000312781	0.000225381	0.000155911	0.000163804	0.000180998
1375	0.000316654	0.000227697	0.000157592	0.000165285	0.000182831
1376	0.000319616	0.000229767	0.000160406	0.000166409	0.000186018
1377	0.000322027	0.000232008	0.000163796	0.000167133	0.000190299
1378	0.000324137	0.000234937	0.000167448	0.00016762	0.00019448
1379	0.000326454	0.000239016	0.000171075	0.000168154	0.000197845
1380	0.000328679	0.000243446	0.000174104	0.000168375	0.000199767
1381	0.000330906	0.000247476	0.000175722	0.000168967	0.000200136
1382	0.000332628	0.000250079	0.000174982	0.000170336	0.000199263
1383	0.000333009	0.000250108	0.000171937	0.000172334	0.000197622
1384	0.000332407	0.00024803	0.000167421	0.000174581	0.000196421
1385	0.00033131	0.000244775	0.000162346	0.0001767	0.000196579
1386	0.000329803	0.00024145	0.000158442	0.000178501	0.000197836
1387	0.000328618	0.000238948	0.000156873	0.000179496	0.000199888
1388	0.000328394	0.000237749	0.000157985	0.000179565	0.000201954
1389	0.000329695	0.000238195	0.00016087	0.000179168	0.000203506
1390	0.000332256	0.000239811	0.000164541	0.000178878	0.000204368
1391	0.000335471	0.000242032	0.000167737	0.000178592	0.00020475
1392	0.000338818	0.000245122	0.000170328	0.000178068	0.000205441
1393	0.00034121	0.000248681	0.000172062	0.000177249	0.000206664
1394	0.000341837	0.000252488	0.000173694	0.000176401	0.000208128
1395	0.000341287	0.00025615	0.000175501	0.00017559	0.00020998
1396	0.000340218	0.000259699	0.000177288	0.000175607	0.00021199
1397	0.000339876	0.000263298	0.000178522	0.000177264	0.000214381
1398	0.000341377	0.000266776	0.000179211	0.000180986	0.000217473
1399	0.000345473	0.000270177	0.000178978	0.000185922	0.000221144
1400	0.000351398	0.000273865	0.000178606	0.000191292	0.000225221
1401	0.000357154	0.000277429	0.000178233	0.000196189	0.000229108
1402	0.000361444	0.000280812	0.000178997	0.000199875	0.000232443
1403	0.000364393	0.000284216	0.000181276	0.000202091	0.000235597
1404	0.00036658	0.000288735	0.000184889	0.000203649	0.000238793
1405	0.000369311	0.000294905	0.000189287	0.000205293	0.000242587
1406	0.000373496	0.000302094	0.000194101	0.000207132	0.000246921
1407	0.000379707	0.000309651	0.000198402	0.000208749	0.00025123
1408	0.000386231	0.00031629	0.000201432	0.00020992	0.000254709
1409	0.000390968	0.000320488	0.000202732	0.000210142	0.000256693
1410	0.000393097	0.000321663	0.000202675	0.000208867	0.000256749
1411	0.000393081	0.000320222	0.000201527	0.000206584	0.000255211
1412	0.000392353	0.000318074	0.000199968	0.000204349	0.000252505
1413	0.000392333	0.000316873	0.000198988	0.000203184	0.000249992
1414	0.000393166	0.00031685	0.000199125	0.000203427	0.000248352
1415	0.000394746	0.000318258	0.000200005	0.000205157	0.000248161
1416	0.000395044	0.00031995	0.000200879	0.000208034	0.000248903
1417	0.000392524	0.000320642	0.000201076	0.000210996	0.000249742
1418	0.00038711	0.000319278	0.000199535	0.000212587	0.000249168
1419	0.000379576	0.000315403	0.000196155	0.000212427	0.000246493
1420	0.000371531	0.000309748	0.000192026	0.000210257	0.000241551
1421	0.000364491	0.000303805	0.000188807	0.000207029	0.000236153
1422	0.000358821	0.000298135	0.000186919	0.00020364	0.000231581
1423	0.000354647	0.000293583	0.000186581	0.000201172	0.000229076
1424	0.000351257	0.000290473	0.000187665	0.000200297	0.000228909
1425	0.000348266	0.000289133	0.000189319	0.000200958	0.000230699
1426	0.000346496	0.00028966	0.000190544	0.000202799	0.000233291
1427	0.000346553	0.000292142	0.000191522	0.00020551	0.000236185
1428	0.000349138	0.00029627	0.000192608	0.000208236	0.00023876
1429	0.000354768	0.000302238	0.000194048	0.000211086	0.000241509
1430	0.000362264	0.000308666	0.000195064	0.000213683	0.000243803
1431	0.00036984	0.000313954	0.000195681	0.000215706	0.000245285
1432	0.000376112	0.000317278	0.000195989	0.000216895	0.000246169
1433	0.000379634	0.000318232	0.000195746	0.000217173	0.000246498
1434	0.00038064	0.000317101	0.000195475	0.000217022	0.000246627
1435	0.00037988	0.000314953	0.000196161	0.000216938	0.000247545
1436	0.000378788	0.000312772	0.000198088	0.000217216	0.000249407
1437	0.00037854	0.00031235	0.000201569	0.000218515	0.000252716
1438	0.000378644	0.000313809	0.000206294	0.000220847	0.000256696
1439	0.000378851	0.000316667	0.000212404	0.000224065	0.000261071
1440	0.000379052	0.000320933	0.000219129	0.00022782	0.000265828
1441	0.000378281	0.000325798	0.000225054	0.000231543	0.000270518
1442	0.000376837	0.000330348	0.000229391	0.0002348	0.000274864
1443	0.000375644	0.000334492	0.000231912	0.000237245	0.000278985
1444	0.000375799	0.000338452	0.000232674	0.000238775	0.000282551
1445	0.00037793	0.000343396	0.000233102	0.000240179	0.000286372
1446	0.00038176	0.000349447	0.000234149	0.000242438	0.000290617
1447	0.000387702	0.000356181	0.000236326	0.000246264	0.000295496
1448	0.000395081	0.000363053	0.000238445	0.000251517	0.000300307
1449	0.000402195	0.000367892	0.000238725	0.000256825	0.000303746
1450	0.000407793	0.000368418	0.000235855	0.00026045	0.000304178
1451	0.000410607	0.000363354	0.000229412	0.000260417	0.000300401
1452	0.000409773	0.000352731	0.000220061	0.000255553	0.000291899
1453	0.000405017	0.000338423	0.000210388	0.000246732	0.000280557
1454	0.000396634	0.000322632	0.000202154	0.000236003	0.000268536
1455	0.000386656	0.000307763	0.000196534	0.00022545	0.000257771
1456	0.000376533	0.000296016	0.0001937	0.0002168	0.00024943
1457	0.000367335	0.000287592	0.000192842	0.000210708	0.000243568
1458	0.000359813	0.000282221	0.000192811	0.000207332	0.000239383
1459	0.000353447	0.000278579	0.000192166	0.000205378	0.000235518
1460	0.00034786	0.000275681	0.000189881	0.000203808	0.000230777
1461	0.000342499	0.000273005	0.000186393	0.000202308	0.0002257
1462	0.000337005	0.000270027	0.000181875	0.00020089	0.000220994
1463	0.000331765	0.000266635	0.000177159	0.000199087	0.000217113
1464	0.000326622	0.00026289	0.000173032	0.00019663	0.000214404
1465	0.000321264	0.000258216	0.000169324	0.000193199	0.000212152
1466	0.000315164	0.000252414	0.00016597	0.000188772	0.000209584
1467	0.000307415	0.000244599	0.000162476	0.000182984	0.00020583
1468	0.000298661	0.000235212	0.000158084	0.000176316	0.000200296
1469	0.000289686	0.000224938	0.000152878	0.00016947	0.000193618
1470	0.000281634	0.000214964	0.0001474	0.000163626	0.00018676
1471	0.000274855	0.000206416	0.000142387	0.000159146	0.000180457
1472	0.000269188	0.000200051	0.000138252	0.000156299	0.00017554
1473	0.000263723	0.000196029	0.000135074	0.000154815	0.000171834
1474	0.000257359	0.000193893	0.00013387	0.000154208	0.000169293
1475	0.000249254	0.000192689	0.000135047	0.000153863	0.00016803
1476	0.000240311	0.000192203	0.000137875	0.000153478	0.000167665
1477	0.000231741	0.000191884	0.000141449	0.000152774	0.000168246
1478	0.000225183	0.000192016	0.000145216	0.000152427	0.000169662
1479	0.000220889	0.000192175	0.000147892	0.000152696	0.000171254
1480	0.000218742	0.000192055	0.000148481	0.00015378	0.00017244
1481	0.000217808	0.00019156	0.000146709	0.000155299	0.000172179
1482	0.000216892	0.000190708	0.000143867	0.000156632	0.000170333
1483	0.000215146	0.000189916	0.000141137	0.00015757	0.000167683
1484	0.000212945	0.000190019	0.000139822	0.000158456	0.000164966
1485	0.000211174	0.000191762	0.000140649	0.000159586	0.000163963
1486	0.000210867	0.000196127	0.000144458	0.000161891	0.000166091
1487	0.000211863	0.000202346	0.00015049	0.000165488	0.000171627
1488	0.000213469	0.000209154	0.000157185	0.000169618	0.000179765
1489	0.000214597	0.000214819	0.000162401	0.000172599	0.000188449
1490	0.000213798	0.000217511	0.000164689	0.000172626	0.000195482
1491	0.000210818	0.000215872	0.00016326	0.000169055	0.000198923
1492	0.000206341	0.000209905	0.000159353	0.000162695	0.000197421
1493	0.000201393	0.000200695	0.000154398	0.000154884	0.000191486
1494	0.000197068	0.000190261	0.000150504	0.000147819	0.000182531
1495	0.000193879	0.000180371	0.000148389	0.000142979	0.000172596
1496	0.000191822	0.000172702	0.000147888	0.000140924	0.000163695
1497	0.000190766	0.000168322	0.00014779	0.000141239	0.000157185
1498	0.000190492	0.000167116	0.000146775	0.000142824	0.000153922
1499	0.00019166	0.000168304	0.000143952	0.000144422	0.000153781
1500	0.00019436	0.00017102	0.00014023	0.000145407	0.000155893
1501	0.000197824	0.000173781	0.000136557	0.000145199	0.000159022
1502	0.000201354	0.000175441	0.000133886	0.000144105	0.000161931
1503	0.000204454	0.000174289	0.000132693	0.000140985	0.000164944
1504	0.000202979	0.000172679	0.00013402	0.000140683	0.000164433
1505	0.000200586	0.000171301	0.000135508	0.000141878	0.000163325
1506	0.000198861	0.000170741	0.000136349	0.000144125	0.00016209
1507	0.000198503	0.000171304	0.000136628	0.00014677	0.000161006
1508	0.000199124	0.000172279	0.000136141	0.000148526	0.00015976
1509	0.00020039	0.000172715	0.000134784	0.000148726	0.000158293
1510	0.000201153	0.000172064	0.000132798	0.000146872	0.000156794
1511	0.000200161	0.000170179	0.000130737	0.00014373	0.000154975
1512	0.000197462	0.000167931	0.000129065	0.000140429	0.000153054
1513	0.000193979	0.000165722	0.000127933	0.000137951	0.000151887
1514	0.00019097	0.000164031	0.000127702	0.000136718	0.000151749
1515	0.000189136	0.000163398	0.000128709	0.000136568	0.000152599
1516	0.000188628	0.000163639	0.000130613	0.000136624	0.000153819
1517	0.000189923	0.000164171	0.000132986	0.00013637	0.000155168
1518	0.000192623	0.000164747	0.000135383	0.000135219	0.00015608
1519	0.000195831	0.000165258	0.000137187	0.000133658	0.000155952
1520	0.000199069	0.000166142	0.00013787	0.000132181	0.000155037
1521	0.000201595	0.000167207	0.000137487	0.000131407	0.000153918
1522	0.000202769	0.000168044	0.000136734	0.000131689	0.000152784
1523	0.000201844	0.000168893	0.000136202	0.000132876	0.000151827
1524	0.000198651	0.000169771	0.000136072	0.000134449	0.000151049
1525	0.000194106	0.000170763	0.000135996	0.000135991	0.000150645
1526	0.00018932	0.000172268	0.000135691	0.000136938	0.000150222
1527	0.000185608	0.000174296	0.000134415	0.000137386	0.00014977
1528	0.000184183	0.00017692	0.000131836	0.000137444	0.000149776
1529	0.00018541	0.000179349	0.000128662	0.000137547	0.000150358
1530	0.000188706	0.000180366	0.000125895	0.000137911	0.000151109
1531	0.000192942	0.000179583	0.000124011	0.000138407	0.000151943
1532	0.000196524	0.000176505	0.000123077	0.000138694	0.000152394
1533	0.000197991	0.000171351	0.000122404	0.00013814	0.000152018
1534	0.000196536	0.000165009	0.000121789	0.000136173	0.000150159
1535	0.000192649	0.000158657	0.000120799	0.000132911	0.000147165
1536	0.000187662	0.000153737	0.000119941	0.000129113	0.000143769
1537	0.000183021	0.000151089	0.000120026	0.000125807	0.000140676
1538	0.000179853	0.00015084	0.000121525	0.000123809	0.000138294
1539	0.000179092	0.000152805	0.000124292	0.000123621	0.000137418
1540	0.000180059	0.000155765	0.000127741	0.00012528	0.000137818
1541	0.000181607	0.000158623	0.000130757	0.000127859	0.000139028
1542	0.000182736	0.000160764	0.000132614	0.000130225	0.00014028
1543	0.000183497	0.000162275	0.000132733	0.000131767	0.000141765
1544	0.000184376	0.000163321	0.000131319	0.000132406	0.000143578
1545	0.000185751	0.000164364	0.00012878	0.000132181	0.000145826
1546	0.000188137	0.000165875	0.000125858	0.000131505	0.000148453
1547	0.000191767	0.000167947	0.000123556	0.00013106	0.000151604
1548	0.000195348	0.000169849	0.000122637	0.000131509	0.000154726
1549	0.000197806	0.000170884	0.00012334	0.000132758	0.000157307
1550	0.000198495	0.000170952	0.000125657	0.000134265	0.00015891
1551	0.000197872	0.000170268	0.00012864	0.000135825	0.000159777
1552	0.000196596	0.000168658	0.00013121	0.000137167	0.00015976
1553	0.000195519	0.00016693	0.000132686	0.000138293	0.0001587
1554	0.000196036	0.000166293	0.000132808	0.000139437	0.000156789
1555	0.000198804	0.000167279	0.000131856	0.000141115	0.00015458
1556	0.000203322	0.000169716	0.000130411	0.000143736	0.000152691
1557	0.000208613	0.000173407	0.000129239	0.000147251	0.000151744
1558	0.000213897	0.000178459	0.000129459	0.000151073	0.000152409
1559	0.00021864	0.000184291	0.000130903	0.000154713	0.000154849
1560	0.000222197	0.000189669	0.000133537	0.000157493	0.000158417
1561	0.000224195	0.00019425	0.000137414	0.000159489	0.000162164
1562	0.00022517	0.000197757	0.000141799	0.000160439	0.000165497
1563	0.000225311	0.000199517	0.000145714	0.000160499	0.000167994
1564	0.00022494	0.000199321	0.000148394	0.000159786	0.00016973
1565	0.000223965	0.000197875	0.000149392	0.000158674	0.000170882
1566	0.000223474	0.000196601	0.000149161	0.000157682	0.000172108
1567	0.000224334	0.000196323	0.00014781	0.000156791	0.000173623
1568	0.000226725	0.000197185	0.000146159	0.000156035	0.000175237
1569	0.000230183	0.000199117	0.000145221	0.000156222	0.000176652
1570	0.000234238	0.000201291	0.00014526	0.000157177	0.000177885
1571	0.000237842	0.000202845	0.00014621	0.000158954	0.000178639
1572	0.000240622	0.000203522	0.00014792	0.000161497	0.00017921
1573	0.000242374	0.000203845	0.000149979	0.000164977	0.000179664
1574	0.000244378	0.000204941	0.000152209	0.000169621	0.000180708
1575	0.000247266	0.000207416	0.00015426	0.000174192	0.000182626
1576	0.000251029	0.000211224	0.000155588	0.000177774	0.000185257
1577	0.000255175	0.000215963	0.000156159	0.00018024	0.000188453
1578	0.000258796	0.000220997	0.000156086	0.000181114	0.000192108
1579	0.000260935	0.000226184	0.000155584	0.000180399	0.000195492
1580	0.000261814	0.000231177	0.000155181	0.000178932	0.000198398
1581	0.000261865	0.000235744	0.000155484	0.000177819	0.000200253
1582	0.000261811	0.000239838	0.000156819	0.000177869	0.000201155
1583	0.000261838	0.000242458	0.000159375	0.000178572	0.000201198
1584	0.000262193	0.000243051	0.000162155	0.000179285	0.00020072
1585	0.00026284	0.000241482	0.000164648	0.000179707	0.000200454
1586	0.000263028	0.000238399	0.000166416	0.000179345	0.000201094
1587	0.000262153	0.000235033	0.000166701	0.000177891	0.000202554
1588	0.000260462	0.000232033	0.000165456	0.000176095	0.000204857
1589	0.000257971	0.000229981	0.000163239	0.00017475	0.000207299
1590	0.000254473	0.000229291	0.000160603	0.000174397	0.000209014
1591	0.000250292	0.000228861	0.000158448	0.000175388	0.000209282
1592	0.000246196	0.000228587	0.000157026	0.000177465	0.000208008
1593	0.000242524	0.000227826	0.000156916	0.00018021	0.000205796
1594	0.000238801	0.000226473	0.000157894	0.000182928	0.00020332
1595	0.000234341	0.000224216	0.000158671	0.000184721	0.000200748
1596	0.000229181	0.000220613	0.00015878	0.000184899	0.000198487
1597	0.000223335	0.000215694	0.000158201	0.000183097	0.000196257
1598	0.000216707	0.000209847	0.000156831	0.000179108	0.000193195
1599	0.000210023	0.000203169	0.000154879	0.000173578	0.000188713
1600	0.000204078	0.000196669	0.000153006	0.00016695	0.000182879
1601	0.000199395	0.000190573	0.000151462	0.000159914	0.000176327
1602	0.00019557	0.000185311	0.000149407	0.000153404	0.000169501
1603	0.000191916	0.000180309	0.000145629	0.000147926	0.000162648
1604	0.000188578	0.000175086	0.000140286	0.000143433	0.00015624
1605	0.000185488	0.000169273	0.000134149	0.000140086	0.000150338
1606	0.000182565	0.000162796	0.000127859	0.000137466	0.000144776
1607	0.000180072	0.000156123	0.000122399	0.000135196	0.000139685
1608	0.000178162	0.00014988	0.000119166	0.000132767	0.000135286
1609	0.000176849	0.000144661	0.000118161	0.000130001	0.00013169
1610	0.00017513	0.000141104	0.000118254	0.000127083	0.000128681
1611	0.000172446	0.000138947	0.000118372	0.000124247	0.00012612
1612	0.00016872	0.000137976	0.00011811	0.000121666	0.000123763
1613	0.000163928	0.000137503	0.00011736	0.000119902	0.000121526
1614	0.000158668	0.000136927	0.000115988	0.000119202	0.00011965
1615	0.000153698	0.000136035	0.000114481	0.00011925	0.000118442
1616	0.000149777	0.000134707	0.00011357	0.000119678	0.000118019
1617	0.000147127	0.000133235	0.000113399	0.000120071	0.000118525
1618	0.000145366	0.00013212	0.000113709	0.000120153	0.000119859
1619	0.000144956	0.000131688	0.000114683	0.000119861	0.000122003
1620	0.000145687	0.00013187	0.000116273	0.000119387	0.000124464
1621	0.000147474	0.000132211	0.000118159	0.000119022	0.00012677
1622	0.000150635	0.000132609	0.000119781	0.000119326	0.000128617
1623	0.000155192	0.000133225	0.000120694	0.000120528	0.000129827
1624	0.000161008	0.000134598	0.000120804	0.000122534	0.000130386
1625	0.000167304	0.000137189	0.000120281	0.000125161	0.000130782
1626	0.000173552	0.000141241	0.00011959	0.000128174	0.000131311
1627	0.000180022	0.000146686	0.000119757	0.000131036	0.000132541
1628	0.000185477	0.000152073	0.000120988	0.000133131	0.000134393
1629	0.000189498	0.00015636	0.000123334	0.00013388	0.000136602
1630	0.000191782	0.000158854	0.000126108	0.000133377	0.000138666
1631	0.000192061	0.000159521	0.000128329	0.000132269	0.000140197
1632	0.000190243	0.000158802	0.000129483	0.000130849	0.000140539
1633	0.000186573	0.00015736	0.000129235	0.000129813	0.000139323
1634	0.00018293	0.000156314	0.000128331	0.000129993	0.000137313
1635	0.00018168	0.000156656	0.000127768	0.00013154	0.00013586
1636	0.00018498	0.000159007	0.000128382	0.00013472	0.000136873
1637	0.00019374	0.000165009	0.000131786	0.000139323	0.000143088
1638	0.000208212	0.000174585	0.000137932	0.000145387	0.000154535
1639	0.000228241	0.000188126	0.000147185	0.000152899	0.000171852
1640	0.000265998	0.000216334	0.000166286	0.000166827	0.00020733
1641	0.000265998	0.000216334	0.000166286	0.000166827	0.00020733
1642	0.000283572	0.000231455	0.000176117	0.00017315	0.000225454
1643	0.000295438	0.000243612	0.000183033	0.000177974	0.000238704
1644	0.000301479	0.000251652	0.000186137	0.000181279	0.000246526
1645	0.000301411	0.000255872	0.00018543	0.000182942	0.000249142
1646	0.000297639	0.000255544	0.000180907	0.000184643	0.000247915
1647	0.000291634	0.000252137	0.000174876	0.00018593	0.000244944
1648	0.000284204	0.000246283	0.000169133	0.00018624	0.000240668
1649	0.000276333	0.000239112	0.000164991	0.000185329	0.000235446
1650	0.000269346	0.00023316	0.000163255	0.000182979	0.000230373
1651	0.000266308	0.000230745	0.000164793	0.000180665	0.00022758
1652	0.000267916	0.000232037	0.000168686	0.000179302	0.000227548
1653	0.000274626	0.000237146	0.000174216	0.000179622	0.000231119
1654	0.000285967	0.000245187	0.000180764	0.000182237	0.000238131
1655	0.000297534	0.000252464	0.000186234	0.000185487	0.00024568
1656	0.000305611	0.000255959	0.000189513	0.000187742	0.000250386
1657	0.000308442	0.000254691	0.000190328	0.000188445	0.000250586
1658	0.000306587	0.000250057	0.000188883	0.000187735	0.000247204
1659	0.000303974	0.000245748	0.00018724	0.000187676	0.000243579
1660	0.00030307	0.000243758	0.000186381	0.000189327	0.000241717
1661	0.000305859	0.000245989	0.00018709	0.000192788	0.000243344
1662	0.000311754	0.000251935	0.000189219	0.000197748	0.000248097
1663	0.000316766	0.000258314	0.000190549	0.00020169	0.000253041
1664	0.000318155	0.000262697	0.000190348	0.000202535	0.000255472
1665	0.000314622	0.000263408	0.000188224	0.000199689	0.000253804
1666	0.000307085	0.000260392	0.000184243	0.000193972	0.000249081
1667	0.000299264	0.000256003	0.000180516	0.000187977	0.000244211
1668	0.00029313	0.000251269	0.000177907	0.000183381	0.000240659
1669	0.000289901	0.000247883	0.000176808	0.000181334	0.000239394
1670	0.000288644	0.000245744	0.000176685	0.000182007	0.000239749
1671	0.000287363	0.000244215	0.000176196	0.000183659	0.000239728
1672	0.000284959	0.00024333	0.000175115	0.000184751	0.000237861
1673	0.00028161	0.000242836	0.000172947	0.00018496	0.000233486
1674	0.00027876	0.000242845	0.000169726	0.000184699	0.000228231
1675	0.000277962	0.000243753	0.000166555	0.000184604	0.000223833
1676	0.000279702	0.000245013	0.000163713	0.000184929	0.000221363
1677	0.000283447	0.000246283	0.000161516	0.000185659	0.000221089
1678	0.000287649	0.000246386	0.000160017	0.000185779	0.000222406
1679	0.000290887	0.000245206	0.000159485	0.000184319	0.000224074
1680	0.000291458	0.000242977	0.000160517	0.000181012	0.000224956
1681	0.000289594	0.000240733	0.000163311	0.000177275	0.000224954
1682	0.00028643	0.00023991	0.00016771	0.00017473	0.000225381
1683	0.000282923	0.000241065	0.000173486	0.000174276	0.000226719
1684	0.000280849	0.000244331	0.000179808	0.000176573	0.000229602
1685	0.000280656	0.000248813	0.000185434	0.000181016	0.000233361
1686	0.000282997	0.000253496	0.000189166	0.00018619	0.000237785
1687	0.000287954	0.000257853	0.000190535	0.000191003	0.000242096
1688	0.000293976	0.000261317	0.000190015	0.000194342	0.000245353
1689	0.000300692	0.000264387	0.000188444	0.000196511	0.000247825
1690	0.000308529	0.000268159	0.000186832	0.000198127	0.00025058
1691	0.000316518	0.000271748	0.000186044	0.000199102	0.000253181
1692	0.000323827	0.000274452	0.000186047	0.000199883	0.000255291
1693	0.000328677	0.000275184	0.000185966	0.00020026	0.000255777
1694	0.000330975	0.000273868	0.000184782	0.000200049	0.000254859
1695	0.000330437	0.000271054	0.000182009	0.000199037	0.000252256
1696	0.000326916	0.000268044	0.000178445	0.000197054	0.000248371
1697	0.000322261	0.000266738	0.000175439	0.000194918	0.000244964
1698	0.000319919	0.000269139	0.000174628	0.00019365	0.000243765
1699	0.000321229	0.000274495	0.000177019	0.000193466	0.000245034
1700	0.000326387	0.00028173	0.000182278	0.000194771	0.000248489
1701	0.000334694	0.000289273	0.000189383	0.000197254	0.000253319
1702	0.000345768	0.00029545	0.000196263	0.000200017	0.000258731
1703	0.000358617	0.000299724	0.000201637	0.000202447	0.000263583
1704	0.000371955	0.000302389	0.000205413	0.000204147	0.000267254
1705	0.000385014	0.000304162	0.000207933	0.000205389	0.000269652
1706	0.000397566	0.0003062	0.000209742	0.000206544	0.000270648
1707	0.000409139	0.000309027	0.000211598	0.000207834	0.000270633
1708	0.000419292	0.000313282	0.000213379	0.000209355	0.000269947
1709	0.000428078	0.000319117	0.000215083	0.000210874	0.000269195
1710	0.000437069	0.000326151	0.000216007	0.000212144	0.000268967
1711	0.000448566	0.000334998	0.000216808	0.000214032	0.000270149
1712	0.000463164	0.000345295	0.000218118	0.00021658	0.000272696
1713	0.000479474	0.000355278	0.000219639	0.000219595	0.000275864
1714	0.000495672	0.000363747	0.000221079	0.000222489	0.000278947
1715	0.000511514	0.000370773	0.000222649	0.000224847	0.00028211
1716	0.000527123	0.000377187	0.000224092	0.000226315	0.000285473
1717	0.000543233	0.00038424	0.000225912	0.000226697	0.000289546
1718	0.00056208	0.000393232	0.000228975	0.000226724	0.000295031
1719	0.000587372	0.000406525	0.00023513	0.000228563	0.000303187
1720	0.000619519	0.000424043	0.000244422	0.000232725	0.000313755
1721	0.000655459	0.0004429	0.000255113	0.000238932	0.000325615
1722	0.000692431	0.000461492	0.000265589	0.000246449	0.000337675
1723	0.000729032	0.000479081	0.000274336	0.000254279	0.00034889
1724	0.000763352	0.00049506	0.0002805	0.000261324	0.000358347
1725	0.000795246	0.000510357	0.00028454	0.000266727	0.000365843
1726	0.00082533	0.000525493	0.000287869	0.000270595	0.000371313
1727	0.000857629	0.000543238	0.000292844	0.000274842	0.000376303
1728	0.000892758	0.00056368	0.000299622	0.00028006	0.000381808
1729	0.000928772	0.000584772	0.000307612	0.000286456	0.000388336
1730	0.000963671	0.000605338	0.000315628	0.000293676	0.00039588
1731	0.00099432	0.0006229	0.000322249	0.000300677	0.000403747
1732	0.00102	0.000635038	0.000327104	0.000306212	0.000411332
1733	0.00103	0.000641517	0.000329931	0.000309383	0.000417862
1734	0.00104	0.000641965	0.00033049	0.000309615	0.000422288
1735	0.00104	0.000639595	0.000329679	0.000307801	0.000425025
1736	0.00104	0.000636949	0.000327616	0.000304417	0.000426699
1737	0.00104	0.000634798	0.000324973	0.00029981	0.000426985
1738	0.00104	0.000632928	0.000321687	0.000294303	0.000425248
1739	0.00103	0.000628186	0.000318035	0.000287996	0.000420695
1740	0.00101	0.000618006	0.000314639	0.000281396	0.000413097
1741	0.000991427	0.0006007	0.000310678	0.000274949	0.000402062
1742	0.000958631	0.000575264	0.00030487	0.000268622	0.000387551
1743	0.000916732	0.000544538	0.000297005	0.000262548	0.000370841
1744	0.000867958	0.000512011	0.00028663	0.000256178	0.000353184
1745	0.000815466	0.00048062	0.000274494	0.000248746	0.000335263
1746	0.000763197	0.000452535	0.00026118	0.00024014	0.000318122
1747	0.000712306	0.000427599	0.000247741	0.000230314	0.000302383
1748	0.000664145	0.000405857	0.000235271	0.000220297	0.000288876
1749	0.00061929	0.000386317	0.000224159	0.000210967	0.000278001
1750	0.000576561	0.000368063	0.000214797	0.000203103	0.000269499
1751	0.000534797	0.000351101	0.000207413	0.00019711	0.000263086
1752	0.00049305	0.000334821	0.000201296	0.000192433	0.000257124
1753	0.000452716	0.000319527	0.000196744	0.000188555	0.000250643
1754	0.000415557	0.00030495	0.00019314	0.000185057	0.000243236
1755	0.000381676	0.000290305	0.000189673	0.000181269	0.000234521
1756	0.000351441	0.000275155	0.000185752	0.000177199	0.000225063
1757	0.000325449	0.000259524	0.000181151	0.000172894	0.000215915
1758	0.000303315	0.000244099	0.000175714	0.000168699	0.00020756
1759	0.00028412	0.000229646	0.000169195	0.000164742	0.00020046
1760	0.000267916	0.000216754	0.000161658	0.000160835	0.000194196
1761	0.000254856	0.000206148	0.000154525	0.000157078	0.000188809
1762	0.000244598	0.000197774	0.000148765	0.000153327	0.000184225
1763	0.000235865	0.000191189	0.000145025	0.000149504	0.000180114
1764	0.000227791	0.00018561	0.000143761	0.000145681	0.000176514
1765	0.000220492	0.000181151	0.000144997	0.000142209	0.000173662
1766	0.00021379	0.000178019	0.000147636	0.000139454	0.00017136
1767	0.000208038	0.000176395	0.000150139	0.000137566	0.000169601
1768	0.000203982	0.000176062	0.00015129	0.000136927	0.000168064
1769	0.000201349	0.000176382	0.000150934	0.00013782	0.000166326
1770	0.000200143	0.000176873	0.000149206	0.000139835	0.000164148
1771	0.000199795	0.000177045	0.000146406	0.000142832	0.000161825
1772	0.000199728	0.000176261	0.000143146	0.000145932	0.000159748
1773	0.000199977	0.000175159	0.000140491	0.000148365	0.000158664
1774	0.000200248	0.000174493	0.000139071	0.000149381	0.000159235
1775	0.0002003	0.000174611	0.000138816	0.00014828	0.00016162
1776	0.000199755	0.000175625	0.000140056	0.000145608	0.000165417
1777	0.000198587	0.000177226	0.000142633	0.000142083	0.000169396
1778	0.000197717	0.000179242	0.000145938	0.000138321	0.00017252
1779	0.000198096	0.000181477	0.00014899	0.000135729	0.000174545
1780	0.000199549	0.000183248	0.000150876	0.00013457	0.000175
1781	0.00020261	0.000185158	0.00015179	0.000135013	0.000174603
1782	0.000207116	0.000187648	0.000151899	0.000137012	0.000174298
1783	0.000211977	0.000190107	0.000151293	0.000139855	0.00017465
1784	0.000216286	0.000192339	0.000151297	0.000143465	0.000176099
1785	0.000219259	0.000193721	0.000151863	0.00014737	0.000178145
1786	0.000220753	0.000194201	0.000152927	0.00015098	0.000180277
1787	0.00022133	0.000194261	0.000154261	0.000154119	0.000182189
1788	0.000220962	0.000194481	0.000155811	0.000155927	0.000183324
1789	0.000221345	0.000196315	0.000157898	0.000156468	0.000184237
1790	0.000223699	0.000200577	0.000160275	0.000156473	0.000185614
1791	0.000227853	0.00020664	0.000162998	0.000156593	0.000188153
1792	0.00023376	0.000213628	0.000166171	0.000157804	0.000192233
1793	0.000240311	0.000220278	0.000168762	0.000160754	0.000197528
1794	0.000245989	0.000225181	0.000170281	0.000165387	0.000203067
1795	0.00025012	0.000227969	0.000170544	0.000170691	0.000207932
1796	0.000252061	0.000229041	0.00017015	0.000175004	0.000211429
1797	0.000252828	0.000229347	0.000169576	0.000177639	0.000213488
1798	0.000253242	0.00022993	0.000169391	0.000178408	0.000214481
1799	0.000253545	0.000231442	0.00017041	0.000177758	0.00021526
1800	0.000254868	0.000233854	0.000172355	0.000176513	0.000216157
1801	0.000257171	0.000237023	0.000174471	0.000175965	0.000217333
1802	0.000259795	0.000239473	0.000176206	0.000176715	0.00021822
1803	0.000262324	0.000240615	0.000176818	0.000178219	0.000218425
1804	0.000263811	0.000240207	0.000176273	0.000179815	0.00021805
1805	0.000264382	0.000238137	0.0001743	0.000180825	0.000216929
1806	0.000264206	0.000235249	0.000171911	0.000180951	0.000215604
1807	0.00026385	0.00023291	0.000170466	0.000180999	0.000215257
1808	0.000264193	0.000231466	0.000170161	0.000181129	0.000215781
1809	0.000264748	0.000231558	0.000171001	0.000181801	0.000217191
1810	0.000264767	0.000232367	0.000172973	0.000182633	0.000218941
1811	0.000263302	0.000233222	0.000175247	0.000182657	0.000220078
1812	0.000259402	0.000233313	0.000177204	0.000181256	0.000220077
1813	0.000253651	0.000231741	0.00017786	0.00017763	0.000217783
1814	0.00024719	0.00022868	0.000177532	0.000172473	0.000213686
1815	0.000241645	0.000224597	0.000176298	0.000167629	0.000208791
1816	0.000237412	0.000219127	0.000173353	0.000163179	0.00020299
1817	0.000233852	0.000213068	0.00016843	0.000159336	0.00019702
1818	0.000229985	0.000206386	0.000161966	0.000155696	0.000191273
1819	0.000224906	0.000199334	0.000154663	0.000152117	0.000185643
1820	0.000218575	0.000192444	0.000147848	0.000148587	0.000179991
1821	0.000211445	0.000185955	0.0001424	0.000145126	0.000173738
1822	0.000204034	0.000180159	0.000139052	0.000142677	0.000167467
1823	0.000197419	0.000175105	0.00013759	0.000142221	0.000161446
1824	0.000190886	0.000170038	0.000137149	0.000142636	0.000155335
1825	0.000184123	0.000164881	0.000136953	0.000142734	0.000149427
1826	0.000176576	0.000158968	0.000136454	0.000141426	0.000144055
1827	0.000168718	0.000152441	0.00013551	0.000138424	0.000139562
1828	0.000161535	0.000145903	0.000133842	0.000133488	0.000135967
1829	0.000154981	0.000139619	0.000130615	0.000127326	0.000133317
1830	0.000149017	0.000133837	0.000125498	0.000121309	0.000131612
1831	0.000144249	0.000129254	0.00011897	0.000116594	0.000130373
1832	0.000139691	0.000125689	0.000111967	0.000113343	0.000128775
1833	0.000135541	0.000123156	0.000106112	0.000111434	0.000126579
1834	0.00013172	0.000121466	0.000102938	0.000110677	0.00012408
1835	0.000129088	0.000120984	0.000103343	0.000110565	0.000121941
1836	0.000128272	0.000121671	0.000106576	0.000110337	0.000120733
1837	0.000129183	0.000123153	0.00011105	0.000110346	0.000121168
1838	0.000131611	0.000125008	0.000115555	0.000111075	0.000123149
1839	0.000135093	0.000127112	0.000118981	0.000112276	0.000125876
1840	0.00013868	0.000128684	0.000120464	0.000114092	0.00012847
1841	0.000142104	0.000129324	0.000120428	0.000116197	0.000130292
1842	0.0001448	0.00012919	0.000119568	0.000118221	0.000130813
1843	0.000146652	0.000128738	0.000118569	0.000119575	0.000129904
1844	0.000147852	0.000128004	0.000117762	0.000120126	0.000127793
1845	0.000148841	0.000127477	0.000117109	0.000120611	0.000125338
1846	0.000149448	0.000127467	0.000116611	0.000121508	0.000123347
1847	0.000149432	0.000128342	0.000115877	0.000122414	0.000122504
1848	0.000149547	0.000130324	0.000114718	0.000123757	0.000124035
1849	0.000150005	0.000133151	0.000113431	0.000125144	0.000127824
1850	0.00015048	0.000136806	0.000112707	0.000126103	0.000132913
1851	0.000150501	0.000140567	0.000113286	0.000126362	0.000137937
1852	0.000150182	0.000143426	0.000115506	0.000125698	0.000141574
1853	0.000149869	0.000144939	0.000118471	0.000124373	0.000143298
1854	0.000149187	0.000144658	0.000121411	0.000122577	0.000143313
1855	0.000148609	0.000142737	0.000123387	0.000120026	0.000142208
1856	0.000149385	0.000140126	0.000123551	0.000117393	0.000141474
1857	0.000151495	0.000137287	0.000121288	0.000115035	0.00014093
1858	0.000154621	0.000135534	0.000117553	0.000113271	0.000140561
1859	0.000158065	0.000135385	0.000113678	0.000112668	0.000140157
1860	0.000161374	0.000136962	0.000110882	0.000112765	0.000139514
1861	0.00016402	0.00014007	0.000109799	0.000113704	0.000138826
1862	0.000164982	0.000143706	0.000111471	0.000115199	0.000138185
1863	0.000164232	0.00014671	0.000115829	0.00011655	0.00013748
1864	0.000161901	0.000148411	0.000121469	0.000117707	0.000136968
1865	0.000157983	0.000147877	0.000126391	0.000118475	0.000135991
1866	0.000153317	0.000145746	0.00012937	0.000118867	0.00013462
1867	0.000148653	0.000142591	0.00012939	0.000119051	0.000133187
1868	0.000144847	0.000139319	0.000126333	0.000118574	0.000132057
1869	0.000142516	0.00013696	0.000121272	0.000118156	0.00013153
1870	0.000141415	0.000135578	0.000116835	0.000118096	0.00013145
1871	0.000141454	0.00013486	0.000114518	0.000118529	0.000131603
1872	0.000141921	0.000134487	0.000114677	0.000119251	0.00013171
1873	0.000142396	0.000133935	0.000116779	0.000119869	0.00013136
1874	0.000142922	0.000133569	0.00011942	0.000120239	0.000130159
1875	0.00014332	0.000133614	0.000120962	0.00012016	0.000128818
1876	0.000143705	0.000134488	0.000120473	0.000119553	0.000127833
1877	0.00014396	0.000136419	0.000118259	0.000119194	0.000127486
1878	0.000143297	0.000138261	0.00011595	0.000119478	0.000127842
1879	0.000141902	0.000139023	0.000114084	0.000120343	0.000128976
1880	0.000139591	0.000137934	0.000113177	0.000120802	0.000130459

## Sheet: Fig. 3e
Distance (m)	vdw	dl (z = -45.8 mV)	total (z = -45.8 mV)	dl (z = +42.9 mV)	total (z = +42.9 mV)
1e-09	-285.615	3008.97	2723.36	2639.99	2354.37
1.1e-09	-259.685	3006.8	2747.11	2638.08	2378.4
1.2e-09	-238.078	3004.63	2766.55	2636.17	2398.1
1.3e-09	-219.796	3002.45	2782.66	2634.27	2414.47
1.4e-09	-204.127	3000.28	2796.15	2632.36	2428.24
1.5e-09	-190.548	2998.11	2807.56	2630.46	2439.91
1.6e-09	-178.667	2995.94	2817.27	2628.55	2449.89
1.7e-09	-168.185	2993.77	2825.59	2626.65	2458.47
1.8e-09	-158.867	2991.61	2832.74	2624.75	2465.88
1.9e-09	-150.531	2989.44	2838.91	2622.85	2472.32
2e-09	-143.029	2987.28	2844.25	2620.95	2477.92
2.1e-09	-136.242	2985.11	2848.87	2619.05	2482.81
2.2e-09	-130.072	2982.95	2852.88	2617.16	2487.08
2.3e-09	-124.438	2980.79	2856.35	2615.26	2490.82
2.4e-09	-119.275	2978.63	2859.35	2613.36	2494.09
2.5e-09	-114.524	2976.47	2861.94	2611.47	2496.94
2.6e-09	-110.139	2974.31	2864.17	2609.57	2499.44
2.7e-09	-106.079	2972.15	2866.07	2607.68	2501.6
2.8e-09	-102.309	2970	2867.69	2605.79	2503.48
2.9e-09	-98.7996	2967.84	2869.04	2603.9	2505.1
3e-09	-95.5239	2965.69	2870.16	2602.01	2506.49
3.1e-09	-92.4595	2963.53	2871.07	2600.12	2507.66
3.2e-09	-89.5868	2961.38	2871.8	2598.23	2508.65
3.3e-09	-86.8882	2959.23	2872.34	2596.35	2509.46
3.4e-09	-84.3484	2957.08	2872.73	2594.46	2510.11
3.5e-09	-81.9537	2954.93	2872.98	2592.57	2510.62
3.6e-09	-79.6921	2952.79	2873.09	2590.69	2511
3.7e-09	-77.5527	2950.64	2873.09	2588.81	2511.25
3.8e-09	-75.526	2948.49	2872.97	2586.93	2511.4
3.9e-09	-73.6032	2946.35	2872.75	2585.04	2511.44
4e-09	-71.7765	2944.21	2872.43	2583.16	2511.39
4.1e-09	-70.0389	2942.06	2872.03	2581.28	2511.25
4.2e-09	-68.3841	2939.92	2871.54	2579.41	2511.02
4.3e-09	-66.8062	2937.78	2870.98	2577.53	2510.72
4.4e-09	-65.3001	2935.65	2870.35	2575.65	2510.35
4.5e-09	-63.8608	2933.51	2869.65	2573.78	2509.92
4.6e-09	-62.4841	2931.37	2868.89	2571.9	2509.42
4.7e-09	-61.166	2929.24	2868.07	2570.03	2508.86
4.8e-09	-59.9028	2927.1	2867.2	2568.16	2508.25
4.9e-09	-58.6911	2924.97	2866.28	2566.28	2507.59
5e-09	-57.5279	2922.84	2865.31	2564.41	2506.89
5.1e-09	-56.4103	2920.71	2864.29	2562.54	2506.13
5.2e-09	-55.3356	2918.58	2863.24	2560.68	2505.34
5.3e-09	-54.3014	2916.45	2862.14	2558.81	2504.51
5.4e-09	-53.3055	2914.32	2861.01	2556.94	2503.64
5.5e-09	-52.3458	2912.19	2859.85	2555.07	2502.73
5.6e-09	-51.4204	2910.07	2858.65	2553.21	2501.79
5.7e-09	-50.5274	2907.94	2857.41	2551.35	2500.82
5.8e-09	-49.6651	2905.82	2856.15	2549.48	2499.82
5.9e-09	-48.8321	2903.7	2854.86	2547.62	2498.79
6e-09	-48.0268	2901.57	2853.55	2545.76	2497.73
6.1e-09	-47.2478	2899.45	2852.21	2543.9	2496.65
6.2e-09	-46.494	2897.34	2850.84	2542.04	2495.55
6.3e-09	-45.764	2895.22	2849.45	2540.18	2494.42
6.4e-09	-45.0569	2893.1	2848.04	2538.32	2493.27
6.5e-09	-44.3714	2890.99	2846.61	2536.47	2492.1
6.6e-09	-43.7067	2888.87	2845.16	2534.61	2490.91
6.7e-09	-43.0618	2886.76	2843.69	2532.76	2489.7
6.8e-09	-42.4359	2884.64	2842.21	2530.91	2488.47
6.9e-09	-41.8281	2882.53	2840.7	2529.05	2487.22
7e-09	-41.2375	2880.42	2839.19	2527.2	2485.96
7.1e-09	-40.6636	2878.31	2837.65	2525.35	2484.69
7.2e-09	-40.1056	2876.21	2836.1	2523.5	2483.4
7.3e-09	-39.5629	2874.1	2834.54	2521.65	2482.09
7.4e-09	-39.0348	2871.99	2832.96	2519.8	2480.77
7.5e-09	-38.5207	2869.89	2831.37	2517.96	2479.44
7.6e-09	-38.0202	2867.78	2829.76	2516.11	2478.09
7.7e-09	-37.5326	2865.68	2828.15	2514.27	2476.73
7.8e-09	-37.0575	2863.58	2826.52	2512.42	2475.37
7.9e-09	-36.5944	2861.48	2824.88	2510.58	2473.99
8e-09	-36.1428	2859.38	2823.24	2508.74	2472.6
8.1e-09	-35.7023	2857.28	2821.58	2506.9	2471.2
8.2e-09	-35.2726	2855.18	2819.91	2505.06	2469.79
8.3e-09	-34.8532	2853.09	2818.23	2503.22	2468.37
8.4e-09	-34.4437	2850.99	2816.55	2501.38	2466.94
8.5e-09	-34.0438	2848.9	2814.86	2499.54	2465.5
8.6e-09	-33.6533	2846.81	2813.15	2497.71	2464.05
8.7e-09	-33.2716	2844.71	2811.44	2495.87	2462.6
8.8e-09	-32.8986	2842.62	2809.73	2494.04	2461.14
8.9e-09	-32.534	2840.53	2808	2492.2	2459.67
9e-09	-32.1774	2838.45	2806.27	2490.37	2458.19
9.1e-09	-31.8286	2836.36	2804.53	2488.54	2456.71
9.2e-09	-31.4874	2834.27	2802.78	2486.71	2455.22
9.3e-09	-31.1535	2832.19	2801.03	2484.88	2453.73
9.4e-09	-30.8267	2830.1	2799.28	2483.05	2452.23
9.5e-09	-30.5067	2828.02	2797.51	2481.22	2450.72
9.6e-09	-30.1934	2825.94	2795.74	2479.4	2449.2
9.7e-09	-29.8865	2823.86	2793.97	2477.57	2447.69
9.8e-09	-29.5858	2821.78	2792.19	2475.75	2446.16
9.9e-09	-29.2912	2819.7	2790.41	2473.92	2444.63
1e-08	-29.0025	2817.62	2788.62	2472.1	2443.1
1.01e-08	-28.7194	2815.54	2786.82	2470.28	2441.56
1.02e-08	-28.4419	2813.47	2785.03	2468.46	2440.02
1.03e-08	-28.1697	2811.39	2783.23	2466.64	2438.47
1.04e-08	-27.9027	2809.32	2781.42	2464.82	2436.92
1.05e-08	-27.6408	2807.25	2779.61	2463	2435.36
1.06e-08	-27.3838	2805.18	2777.79	2461.18	2433.8
1.07e-08	-27.1316	2803.11	2775.98	2459.37	2432.24
1.08e-08	-26.8841	2801.04	2774.16	2457.55	2430.67
1.09e-08	-26.641	2798.97	2772.33	2455.74	2429.1
1.1e-08	-26.4023	2796.91	2770.5	2453.93	2427.52
1.11e-08	-26.168	2794.84	2768.67	2452.11	2425.95
1.12e-08	-25.9378	2792.78	2766.84	2450.3	2424.36
1.13e-08	-25.7116	2790.71	2765	2448.49	2422.78
1.14e-08	-25.4894	2788.65	2763.16	2446.68	2421.19
1.15e-08	-25.271	2786.59	2761.32	2444.87	2419.6
1.16e-08	-25.0563	2784.53	2759.47	2443.07	2418.01
1.17e-08	-24.8453	2782.47	2757.62	2441.26	2416.41
1.18e-08	-24.6379	2780.41	2755.77	2439.45	2414.82
1.19e-08	-24.4339	2778.35	2753.92	2437.65	2413.22
1.2e-08	-24.2333	2776.3	2752.07	2435.85	2411.61
1.21e-08	-24.036	2774.24	2750.21	2434.04	2410.01
1.22e-08	-23.8419	2772.19	2748.35	2432.24	2408.4
1.23e-08	-23.651	2770.14	2746.49	2430.44	2406.79
1.24e-08	-23.4631	2768.09	2744.62	2428.64	2405.18
1.25e-08	-23.2782	2766.04	2742.76	2426.84	2403.56
1.26e-08	-23.0961	2763.99	2740.89	2425.04	2401.95
1.27e-08	-22.917	2761.94	2739.02	2423.25	2400.33
1.28e-08	-22.7406	2759.89	2737.15	2421.45	2398.71
1.29e-08	-22.5669	2757.85	2735.28	2419.66	2397.09
1.3e-08	-22.3959	2755.8	2733.4	2417.86	2395.47
1.31e-08	-22.2275	2753.76	2731.53	2416.07	2393.84
1.32e-08	-22.0616	2751.71	2729.65	2414.28	2392.21
1.33e-08	-21.8982	2749.67	2727.77	2412.48	2390.59
1.34e-08	-21.7372	2747.63	2725.89	2410.69	2388.96
1.35e-08	-21.5786	2745.59	2724.01	2408.91	2387.33
1.36e-08	-21.4222	2743.55	2722.13	2407.12	2385.69
1.37e-08	-21.2682	2741.52	2720.25	2405.33	2384.06
1.38e-08	-21.1163	2739.48	2718.36	2403.54	2382.43
1.39e-08	-20.9667	2737.45	2716.48	2401.76	2380.79
1.4e-08	-20.8191	2735.41	2714.59	2399.97	2379.15
1.41e-08	-20.6736	2733.38	2712.7	2398.19	2377.52
1.42e-08	-20.5302	2731.35	2710.82	2396.41	2375.88
1.43e-08	-20.3887	2729.32	2708.93	2394.62	2374.24
1.44e-08	-20.2492	2727.29	2707.04	2392.84	2372.59
1.45e-08	-20.1116	2725.26	2705.15	2391.06	2370.95
1.46e-08	-19.9758	2723.23	2703.25	2389.29	2369.31
1.47e-08	-19.8419	2721.2	2701.36	2387.51	2367.67
1.48e-08	-19.7098	2719.18	2699.47	2385.73	2366.02
1.49e-08	-19.5794	2717.15	2697.58	2383.95	2364.38
1.5e-08	-19.4508	2715.13	2695.68	2382.18	2362.73
1.51e-08	-19.3238	2713.11	2693.79	2380.41	2361.08
1.52e-08	-19.1985	2711.09	2691.89	2378.63	2359.43
1.53e-08	-19.0749	2709.07	2689.99	2376.86	2357.79
1.54e-08	-18.9528	2707.05	2688.1	2375.09	2356.14
1.55e-08	-18.8322	2705.03	2686.2	2373.32	2354.49
1.56e-08	-18.7132	2703.02	2684.3	2371.55	2352.84
1.57e-08	-18.5957	2701	2682.4	2369.78	2351.19
1.58e-08	-18.4797	2698.99	2680.51	2368.01	2349.53
1.59e-08	-18.3651	2696.97	2678.61	2366.25	2347.88
1.6e-08	-18.2519	2694.96	2676.71	2364.48	2346.23
1.61e-08	-18.1401	2692.95	2674.81	2362.72	2344.58
1.62e-08	-18.0297	2690.94	2672.91	2360.95	2342.92
1.63e-08	-17.9206	2688.93	2671.01	2359.19	2341.27
1.64e-08	-17.8129	2686.92	2669.11	2357.43	2339.62
1.65e-08	-17.7064	2684.91	2667.21	2355.67	2337.96
1.66e-08	-17.6012	2682.91	2665.31	2353.91	2336.31
1.67e-08	-17.4973	2680.9	2663.41	2352.15	2334.65
1.68e-08	-17.3945	2678.9	2661.51	2350.39	2333
1.69e-08	-17.293	2676.9	2659.61	2348.63	2331.34
1.7e-08	-17.1926	2674.9	2657.7	2346.88	2329.69
1.71e-08	-17.0934	2672.9	2655.8	2345.12	2328.03
1.72e-08	-16.9954	2670.9	2653.9	2343.37	2326.37
1.73e-08	-16.8985	2668.9	2652	2341.62	2324.72
1.74e-08	-16.8026	2666.9	2650.1	2339.86	2323.06
1.75e-08	-16.7079	2664.91	2648.2	2338.11	2321.41
1.76e-08	-16.6142	2662.91	2646.3	2336.36	2319.75
1.77e-08	-16.5215	2660.92	2644.4	2334.61	2318.09
1.78e-08	-16.4299	2658.92	2642.49	2332.87	2316.44
1.79e-08	-16.3393	2656.93	2640.59	2331.12	2314.78
1.8e-08	-16.2497	2654.94	2638.69	2329.37	2313.12
1.81e-08	-16.1611	2652.95	2636.79	2327.63	2311.46
1.82e-08	-16.0734	2650.96	2634.89	2325.88	2309.81
1.83e-08	-15.9867	2648.98	2632.99	2324.14	2308.15
1.84e-08	-15.9009	2646.99	2631.09	2322.4	2306.49
1.85e-08	-15.816	2645.01	2629.19	2320.65	2304.84
1.86e-08	-15.732	2643.02	2627.29	2318.91	2303.18
1.87e-08	-15.6489	2641.04	2625.39	2317.17	2301.52
1.88e-08	-15.5667	2639.06	2623.49	2315.43	2299.87
1.89e-08	-15.4853	2637.08	2621.59	2313.7	2298.21
1.9e-08	-15.4048	2635.1	2619.69	2311.96	2296.55
1.91e-08	-15.3251	2633.12	2617.79	2310.22	2294.9
1.92e-08	-15.2462	2631.14	2615.89	2308.49	2293.24
1.93e-08	-15.1682	2629.16	2614	2306.75	2291.59
1.94e-08	-15.0909	2627.19	2612.1	2305.02	2289.93
1.95e-08	-15.0144	2625.21	2610.2	2303.29	2288.27
1.96e-08	-14.9387	2623.24	2608.3	2301.56	2286.62
1.97e-08	-14.8637	2621.27	2606.41	2299.83	2284.96
1.98e-08	-14.7895	2619.3	2604.51	2298.1	2283.31
1.99e-08	-14.716	2617.33	2602.61	2296.37	2281.65
2e-08	-14.6432	2615.36	2600.72	2294.64	2280
2.01e-08	-14.5712	2613.39	2598.82	2292.92	2278.34
2.02e-08	-14.4998	2611.42	2596.92	2291.19	2276.69
2.03e-08	-14.4292	2609.46	2595.03	2289.47	2275.04
2.04e-08	-14.3592	2607.49	2593.14	2287.74	2273.38
2.05e-08	-14.2899	2605.53	2591.24	2286.02	2271.73
2.06e-08	-14.2213	2603.57	2589.35	2284.3	2270.08
2.07e-08	-14.1533	2601.61	2587.45	2282.58	2268.42
2.08e-08	-14.0859	2599.65	2585.56	2280.86	2266.77
2.09e-08	-14.0192	2597.69	2583.67	2279.14	2265.12
2.1e-08	-13.9532	2595.73	2581.78	2277.42	2263.47
2.11e-08	-13.8877	2593.77	2579.88	2275.7	2261.82
2.12e-08	-13.8228	2591.82	2577.99	2273.99	2260.16
2.13e-08	-13.7586	2589.86	2576.1	2272.27	2258.51
2.14e-08	-13.6949	2587.91	2574.21	2270.56	2256.86
2.15e-08	-13.6318	2585.96	2572.32	2268.84	2255.21
2.16e-08	-13.5693	2584	2570.43	2267.13	2253.56
2.17e-08	-13.5074	2582.05	2568.55	2265.42	2251.91
2.18e-08	-13.446	2580.1	2566.66	2263.71	2250.26
2.19e-08	-13.3851	2578.16	2564.77	2262	2248.62
2.2e-08	-13.3248	2576.21	2562.88	2260.29	2246.97
2.21e-08	-13.2651	2574.26	2561	2258.58	2245.32
2.22e-08	-13.2059	2572.32	2559.11	2256.88	2243.67
2.23e-08	-13.1472	2570.37	2557.23	2255.17	2242.03
2.24e-08	-13.089	2568.43	2555.34	2253.47	2240.38
2.25e-08	-13.0313	2566.49	2553.46	2251.76	2238.73
2.26e-08	-12.9741	2564.55	2551.57	2250.06	2237.09
2.27e-08	-12.9174	2562.61	2549.69	2248.36	2235.44
2.28e-08	-12.8612	2560.67	2547.81	2246.66	2233.8
2.29e-08	-12.8055	2558.73	2545.93	2244.96	2232.15
2.3e-08	-12.7503	2556.8	2544.04	2243.26	2230.51
2.31e-08	-12.6955	2554.86	2542.16	2241.56	2228.87
2.32e-08	-12.6412	2552.93	2540.28	2239.86	2227.22
2.33e-08	-12.5874	2550.99	2538.4	2238.17	2225.58
2.34e-08	-12.534	2549.06	2536.53	2236.47	2223.94
2.35e-08	-12.481	2547.13	2534.65	2234.78	2222.3
2.36e-08	-12.4285	2545.2	2532.77	2233.09	2220.66
2.37e-08	-12.3765	2543.27	2530.89	2231.39	2219.02
2.38e-08	-12.3248	2541.34	2529.02	2229.7	2217.38
2.39e-08	-12.2736	2539.42	2527.14	2228.01	2215.74
2.4e-08	-12.2228	2537.49	2525.27	2226.32	2214.1
2.41e-08	-12.1724	2535.57	2523.39	2224.63	2212.46
2.42e-08	-12.1224	2533.64	2521.52	2222.95	2210.82
2.43e-08	-12.0728	2531.72	2519.65	2221.26	2209.19
2.44e-08	-12.0237	2529.8	2517.77	2219.57	2207.55
2.45e-08	-11.9749	2527.88	2515.9	2217.89	2205.91
2.46e-08	-11.9265	2525.96	2514.03	2216.2	2204.28
2.47e-08	-11.8785	2524.04	2512.16	2214.52	2202.64
2.48e-08	-11.8308	2522.12	2510.29	2212.84	2201.01
2.49e-08	-11.7836	2520.21	2508.42	2211.16	2199.37
2.5e-08	-11.7367	2518.29	2506.56	2209.48	2197.74
2.51e-08	-11.6902	2516.38	2504.69	2207.8	2196.11
2.52e-08	-11.644	2514.47	2502.82	2206.12	2194.48
2.53e-08	-11.5982	2512.55	2500.96	2204.44	2192.85
2.54e-08	-11.5528	2510.64	2499.09	2202.77	2191.21
2.55e-08	-11.5077	2508.73	2497.23	2201.09	2189.58
2.56e-08	-11.4629	2506.83	2495.36	2199.42	2187.95
2.57e-08	-11.4185	2504.92	2493.5	2197.74	2186.33
2.58e-08	-11.3745	2503.01	2491.64	2196.07	2184.7
2.59e-08	-11.3307	2501.11	2489.78	2194.4	2183.07
2.6e-08	-11.2873	2499.2	2487.91	2192.73	2181.44
2.61e-08	-11.2442	2497.3	2486.05	2191.06	2179.82
2.62e-08	-11.2015	2495.4	2484.2	2189.39	2178.19
2.63e-08	-11.159	2493.5	2482.34	2187.72	2176.56
2.64e-08	-11.1169	2491.6	2480.48	2186.06	2174.94
2.65e-08	-11.0751	2489.7	2478.62	2184.39	2173.31
2.66e-08	-11.0336	2487.8	2476.77	2182.72	2171.69
2.67e-08	-10.9924	2485.9	2474.91	2181.06	2170.07
2.68e-08	-10.9515	2484.01	2473.06	2179.4	2168.45
2.69e-08	-10.9109	2482.11	2471.2	2177.74	2166.82
2.7e-08	-10.8706	2480.22	2469.35	2176.07	2165.2
2.71e-08	-10.8306	2478.33	2467.5	2174.41	2163.58
2.72e-08	-10.7908	2476.44	2465.64	2172.75	2161.96
2.73e-08	-10.7514	2474.55	2463.79	2171.1	2160.34
2.74e-08	-10.7122	2472.66	2461.94	2169.44	2158.73
2.75e-08	-10.6733	2470.77	2460.1	2167.78	2157.11
2.76e-08	-10.6347	2468.88	2458.25	2166.13	2155.49
2.77e-08	-10.5964	2467	2456.4	2164.47	2153.88
2.78e-08	-10.5583	2465.11	2454.55	2162.82	2152.26
2.79e-08	-10.5205	2463.23	2452.71	2161.17	2150.65
2.8e-08	-10.483	2461.34	2450.86	2159.51	2149.03
2.81e-08	-10.4457	2459.46	2449.02	2157.86	2147.42
2.82e-08	-10.4087	2457.58	2447.17	2156.21	2145.8
2.83e-08	-10.3719	2455.7	2445.33	2154.56	2144.19
2.84e-08	-10.3354	2453.82	2443.49	2152.92	2142.58
2.85e-08	-10.2991	2451.95	2441.65	2151.27	2140.97
2.86e-08	-10.2631	2450.07	2439.81	2149.62	2139.36
2.87e-08	-10.2274	2448.2	2437.97	2147.98	2137.75
2.88e-08	-10.1919	2446.32	2436.13	2146.33	2136.14
2.89e-08	-10.1566	2444.45	2434.29	2144.69	2134.53
2.9e-08	-10.1215	2442.58	2432.45	2143.05	2132.93
2.91e-08	-10.0867	2440.71	2430.62	2141.41	2131.32
2.92e-08	-10.0521	2438.84	2428.78	2139.77	2129.71
2.93e-08	-10.0178	2436.97	2426.95	2138.13	2128.11
2.94e-08	-9.98369	2435.1	2425.12	2136.49	2126.5
2.95e-08	-9.9498	2433.23	2423.28	2134.85	2124.9
2.96e-08	-9.91614	2431.37	2421.45	2133.21	2123.3
2.97e-08	-9.88269	2429.5	2419.62	2131.58	2121.69
2.98e-08	-9.84947	2427.64	2417.79	2129.94	2120.09
2.99e-08	-9.81646	2425.78	2415.96	2128.31	2118.49
3e-08	-9.78366	2423.92	2414.13	2126.67	2116.89
3.01e-08	-9.75108	2422.06	2412.3	2125.04	2115.29
3.02e-08	-9.71871	2420.2	2410.48	2123.41	2113.69
3.03e-08	-9.68655	2418.34	2408.65	2121.78	2112.09
3.04e-08	-9.6546	2416.48	2406.83	2120.15	2110.5
3.05e-08	-9.62285	2414.62	2405	2118.52	2108.9
3.06e-08	-9.5913	2412.77	2403.18	2116.9	2107.3
3.07e-08	-9.55995	2410.92	2401.36	2115.27	2105.71
3.08e-08	-9.52881	2409.06	2399.53	2113.64	2104.12
3.09e-08	-9.49786	2407.21	2397.71	2112.02	2102.52
3.1e-08	-9.4671	2405.36	2395.89	2110.4	2100.93
3.11e-08	-9.43654	2403.51	2394.08	2108.77	2099.34
3.12e-08	-9.40616	2401.66	2392.26	2107.15	2097.75
3.13e-08	-9.37598	2399.82	2390.44	2105.53	2096.15
3.14e-08	-9.34599	2397.97	2388.62	2103.91	2094.56
3.15e-08	-9.31618	2396.12	2386.81	2102.29	2092.98
3.16e-08	-9.28655	2394.28	2384.99	2100.67	2091.39
3.17e-08	-9.25711	2392.44	2383.18	2099.06	2089.8
3.18e-08	-9.22785	2390.59	2381.37	2097.44	2088.21
3.19e-08	-9.19876	2388.75	2379.56	2095.83	2086.63
3.2e-08	-9.16986	2386.91	2377.74	2094.21	2085.04
3.21e-08	-9.14113	2385.08	2375.93	2092.6	2083.46
3.22e-08	-9.11257	2383.24	2374.12	2090.98	2081.87
3.23e-08	-9.08419	2381.4	2372.32	2089.37	2080.29
3.24e-08	-9.05598	2379.56	2370.51	2087.76	2078.71
3.25e-08	-9.02793	2377.73	2368.7	2086.15	2077.13
3.26e-08	-9.00006	2375.9	2366.9	2084.54	2075.54
3.27e-08	-8.97235	2374.06	2365.09	2082.94	2073.96
3.28e-08	-8.9448	2372.23	2363.29	2081.33	2072.39
3.29e-08	-8.91742	2370.4	2361.49	2079.72	2070.81
3.3e-08	-8.8902	2368.57	2359.68	2078.12	2069.23
3.31e-08	-8.86314	2366.74	2357.88	2076.52	2067.65
3.32e-08	-8.83624	2364.92	2356.08	2074.91	2066.08
3.33e-08	-8.8095	2363.09	2354.28	2073.31	2064.5
3.34e-08	-8.78291	2361.27	2352.48	2071.71	2062.93
3.35e-08	-8.75648	2359.44	2350.69	2070.11	2061.35
3.36e-08	-8.7302	2357.62	2348.89	2068.51	2059.78
3.37e-08	-8.70407	2355.8	2347.09	2066.91	2058.21
3.38e-08	-8.6781	2353.98	2345.3	2065.31	2056.63
3.39e-08	-8.65227	2352.16	2343.51	2063.72	2055.06
3.4e-08	-8.62659	2350.34	2341.71	2062.12	2053.49
3.41e-08	-8.60106	2348.52	2339.92	2060.53	2051.92
3.42e-08	-8.57567	2346.7	2338.13	2058.93	2050.36
3.43e-08	-8.55043	2344.89	2336.34	2057.34	2048.79
3.44e-08	-8.52533	2343.07	2334.55	2055.75	2047.22
3.45e-08	-8.50037	2341.26	2332.76	2054.16	2045.66
3.46e-08	-8.47556	2339.45	2330.97	2052.57	2044.09
3.47e-08	-8.45088	2337.64	2329.19	2050.98	2042.53
3.48e-08	-8.42634	2335.83	2327.4	2049.39	2040.96
3.49e-08	-8.40194	2334.02	2325.62	2047.8	2039.4
3.5e-08	-8.37767	2332.21	2323.83	2046.22	2037.84
3.51e-08	-8.35354	2330.4	2322.05	2044.63	2036.28
3.52e-08	-8.32954	2328.6	2320.27	2043.05	2034.72
3.53e-08	-8.30567	2326.79	2318.49	2041.46	2033.16
3.54e-08	-8.28194	2324.99	2316.71	2039.88	2031.6
3.55e-08	-8.25833	2323.19	2314.93	2038.3	2030.04
3.56e-08	-8.23486	2321.38	2313.15	2036.72	2028.48
3.57e-08	-8.21151	2319.58	2311.37	2035.14	2026.93
3.58e-08	-8.18829	2317.78	2309.6	2033.56	2025.37
3.59e-08	-8.16519	2315.99	2307.82	2031.98	2023.82
3.6e-08	-8.14223	2314.19	2306.05	2030.4	2022.26
3.61e-08	-8.11938	2312.39	2304.27	2028.83	2020.71
3.62e-08	-8.09666	2310.6	2302.5	2027.25	2019.16
3.63e-08	-8.07405	2308.8	2300.73	2025.68	2017.6
3.64e-08	-8.05157	2307.01	2298.96	2024.1	2016.05
3.65e-08	-8.02921	2305.22	2297.19	2022.53	2014.5
3.66e-08	-8.00697	2303.43	2295.42	2020.96	2012.95
3.67e-08	-7.98485	2301.64	2293.65	2019.39	2011.41
3.68e-08	-7.96284	2299.85	2291.88	2017.82	2009.86
3.69e-08	-7.94095	2298.06	2290.12	2016.25	2008.31
3.7e-08	-7.91918	2296.27	2288.35	2014.68	2006.77
3.71e-08	-7.89751	2294.49	2286.59	2013.12	2005.22
3.72e-08	-7.87597	2292.7	2284.83	2011.55	2003.68
3.73e-08	-7.85453	2290.92	2283.06	2009.99	2002.13
3.74e-08	-7.83321	2289.14	2281.3	2008.42	2000.59
3.75e-08	-7.81199	2287.35	2279.54	2006.86	1999.05
3.76e-08	-7.79089	2285.57	2277.78	2005.3	1997.51
3.77e-08	-7.7699	2283.79	2276.02	2003.74	1995.97
3.78e-08	-7.74901	2282.02	2274.27	2002.18	1994.43
3.79e-08	-7.72823	2280.24	2272.51	2000.62	1992.89
3.8e-08	-7.70756	2278.46	2270.75	1999.06	1991.35
3.81e-08	-7.68699	2276.69	2269	1997.5	1989.81
3.82e-08	-7.66653	2274.91	2267.25	1995.94	1988.28
3.83e-08	-7.64617	2273.14	2265.49	1994.39	1986.74
3.84e-08	-7.62591	2271.37	2263.74	1992.83	1985.21
3.85e-08	-7.60576	2269.6	2261.99	1991.28	1983.67
3.86e-08	-7.58571	2267.83	2260.24	1989.73	1982.14
3.87e-08	-7.56575	2266.06	2258.49	1988.17	1980.61
3.88e-08	-7.5459	2264.29	2256.74	1986.62	1979.08
3.89e-08	-7.52615	2262.52	2255	1985.07	1977.55
3.9e-08	-7.5065	2260.76	2253.25	1983.52	1976.02
3.91e-08	-7.48694	2258.99	2251.5	1981.98	1974.49
3.92e-08	-7.46748	2257.23	2249.76	1980.43	1972.96
3.93e-08	-7.44812	2255.47	2248.02	1978.88	1971.43
3.94e-08	-7.42885	2253.7	2246.27	1977.34	1969.91
3.95e-08	-7.40968	2251.94	2244.53	1975.79	1968.38
3.96e-08	-7.3906	2250.18	2242.79	1974.25	1966.86
3.97e-08	-7.37162	2248.43	2241.05	1972.7	1965.33
3.98e-08	-7.35273	2246.67	2239.32	1971.16	1963.81
3.99e-08	-7.33393	2244.91	2237.58	1969.62	1962.29
4e-08	-7.31522	2243.16	2235.84	1968.08	1960.77
4.01e-08	-7.2966	2241.4	2234.11	1966.54	1959.25
4.02e-08	-7.27807	2239.65	2232.37	1965	1957.73
4.03e-08	-7.25964	2237.9	2230.64	1963.47	1956.21
4.04e-08	-7.24129	2236.15	2228.9	1961.93	1954.69
4.05e-08	-7.22302	2234.4	2227.17	1960.4	1953.17
4.06e-08	-7.20485	2232.65	2225.44	1958.86	1951.66
4.07e-08	-7.18676	2230.9	2223.71	1957.33	1950.14
4.08e-08	-7.16876	2229.15	2221.98	1955.8	1948.63
4.09e-08	-7.15085	2227.41	2220.26	1954.26	1947.11
4.1e-08	-7.13301	2225.66	2218.53	1952.73	1945.6
4.11e-08	-7.11527	2223.92	2216.8	1951.2	1944.09
4.12e-08	-7.09761	2222.18	2215.08	1949.67	1942.58
4.13e-08	-7.08003	2220.43	2213.35	1948.15	1941.07
4.14e-08	-7.06253	2218.69	2211.63	1946.62	1939.56
4.15e-08	-7.04511	2216.95	2209.91	1945.09	1938.05
4.16e-08	-7.02778	2215.21	2208.19	1943.57	1936.54
4.17e-08	-7.01053	2213.48	2206.47	1942.04	1935.03
4.18e-08	-6.99335	2211.74	2204.75	1940.52	1933.53
4.19e-08	-6.97626	2210.01	2203.03	1939	1932.02
4.2e-08	-6.95924	2208.27	2201.31	1937.47	1930.52
4.21e-08	-6.94231	2206.54	2199.6	1935.95	1929.01
4.22e-08	-6.92545	2204.81	2197.88	1934.43	1927.51
4.23e-08	-6.90867	2203.07	2196.17	1932.92	1926.01
4.24e-08	-6.89197	2201.34	2194.45	1931.4	1924.51
4.25e-08	-6.87534	2199.62	2192.74	1929.88	1923.01
4.26e-08	-6.85879	2197.89	2191.03	1928.36	1921.51
4.27e-08	-6.84231	2196.16	2189.32	1926.85	1920.01
4.28e-08	-6.82591	2194.43	2187.61	1925.34	1918.51
4.29e-08	-6.80958	2192.71	2185.9	1923.82	1917.01
4.3e-08	-6.79333	2190.99	2184.19	1922.31	1915.52
4.31e-08	-6.77715	2189.26	2182.49	1920.8	1914.02
4.32e-08	-6.76104	2187.54	2180.78	1919.29	1912.53
4.33e-08	-6.74501	2185.82	2179.08	1917.78	1911.03
4.34e-08	-6.72904	2184.1	2177.37	1916.27	1909.54
4.35e-08	-6.71315	2182.38	2175.67	1914.76	1908.05
4.36e-08	-6.69733	2180.67	2173.97	1913.25	1906.56
4.37e-08	-6.68158	2178.95	2172.27	1911.75	1905.07
4.38e-08	-6.6659	2177.23	2170.57	1910.24	1903.58
4.39e-08	-6.65028	2175.52	2168.87	1908.74	1902.09
4.4e-08	-6.63474	2173.81	2167.17	1907.24	1900.6
4.41e-08	-6.61927	2172.09	2165.47	1905.73	1899.11
4.42e-08	-6.60386	2170.38	2163.78	1904.23	1897.63
4.43e-08	-6.58852	2168.67	2162.08	1902.73	1896.14
4.44e-08	-6.57325	2166.96	2160.39	1901.23	1894.66
4.45e-08	-6.55804	2165.25	2158.7	1899.73	1893.17
4.46e-08	-6.5429	2163.55	2157	1898.23	1891.69
4.47e-08	-6.52783	2161.84	2155.31	1896.74	1890.21
4.48e-08	-6.51282	2160.14	2153.62	1895.24	1888.73
4.49e-08	-6.49788	2158.43	2151.93	1893.75	1887.25
4.5e-08	-6.483	2156.73	2150.25	1892.25	1885.77
4.51e-08	-6.46819	2155.03	2148.56	1890.76	1884.29
4.52e-08	-6.45344	2153.33	2146.87	1889.27	1882.81
4.53e-08	-6.43875	2151.63	2145.19	1887.78	1881.34
4.54e-08	-6.42412	2149.93	2143.5	1886.28	1879.86
4.55e-08	-6.40956	2148.23	2141.82	1884.8	1878.39
4.56e-08	-6.39506	2146.53	2140.14	1883.31	1876.91
4.57e-08	-6.38062	2144.84	2138.46	1881.82	1875.44
4.58e-08	-6.36624	2143.14	2136.78	1880.33	1873.97
4.59e-08	-6.35192	2141.45	2135.1	1878.85	1872.49
4.6e-08	-6.33767	2139.76	2133.42	1877.36	1871.02
4.61e-08	-6.32347	2138.06	2131.74	1875.88	1869.55
4.62e-08	-6.30933	2136.37	2130.06	1874.39	1868.08
4.63e-08	-6.29526	2134.68	2128.39	1872.91	1866.62
4.64e-08	-6.28124	2133	2126.71	1871.43	1865.15
4.65e-08	-6.26728	2131.31	2125.04	1869.95	1863.68
4.66e-08	-6.25337	2129.62	2123.37	1868.47	1862.22
4.67e-08	-6.23953	2127.94	2121.7	1866.99	1860.75
4.68e-08	-6.22574	2126.25	2120.03	1865.51	1859.29
4.69e-08	-6.21201	2124.57	2118.36	1864.04	1857.82
4.7e-08	-6.19834	2122.89	2116.69	1862.56	1856.36
4.71e-08	-6.18472	2121.21	2115.02	1861.09	1854.9
4.72e-08	-6.17116	2119.53	2113.35	1859.61	1853.44
4.73e-08	-6.15766	2117.85	2111.69	1858.14	1851.98
4.74e-08	-6.14421	2116.17	2110.02	1856.67	1850.52
4.75e-08	-6.13081	2114.49	2108.36	1855.19	1849.06
4.76e-08	-6.11747	2112.81	2106.7	1853.72	1847.61
4.77e-08	-6.10418	2111.14	2105.04	1852.25	1846.15
4.78e-08	-6.09095	2109.47	2103.37	1850.79	1844.69
4.79e-08	-6.07777	2107.79	2101.71	1849.32	1843.24
4.8e-08	-6.06465	2106.12	2100.06	1847.85	1841.79
4.81e-08	-6.05157	2104.45	2098.4	1846.38	1840.33
4.82e-08	-6.03855	2102.78	2096.74	1844.92	1838.88
4.83e-08	-6.02559	2101.11	2095.09	1843.46	1837.43
4.84e-08	-6.01267	2099.44	2093.43	1841.99	1835.98
4.85e-08	-5.99981	2097.78	2091.78	1840.53	1834.53
4.86e-08	-5.98699	2096.11	2090.12	1839.07	1833.08
4.87e-08	-5.97423	2094.45	2088.47	1837.61	1831.63
4.88e-08	-5.96152	2092.78	2086.82	1836.15	1830.19
4.89e-08	-5.94886	2091.12	2085.17	1834.69	1828.74
4.9e-08	-5.93625	2089.46	2083.52	1833.23	1827.3
4.91e-08	-5.92369	2087.8	2081.87	1831.77	1825.85
4.92e-08	-5.91118	2086.14	2080.23	1830.32	1824.41
4.93e-08	-5.89872	2084.48	2078.58	1828.86	1822.96
4.94e-08	-5.88631	2082.82	2076.94	1827.41	1821.52
4.95e-08	-5.87394	2081.17	2075.29	1825.96	1820.08
4.96e-08	-5.86163	2079.51	2073.65	1824.5	1818.64
4.97e-08	-5.84936	2077.86	2072.01	1823.05	1817.2
4.98e-08	-5.83714	2076.2	2070.37	1821.6	1815.76
4.99e-08	-5.82497	2074.55	2068.73	1820.15	1814.33
5e-08	-5.81284	2072.9	2067.09	1818.7	1812.89
5.01e-08	-5.80076	2071.25	2065.45	1817.26	1811.45
5.02e-08	-5.78873	2069.6	2063.81	1815.81	1810.02
5.03e-08	-5.77675	2067.95	2062.17	1814.36	1808.59
5.04e-08	-5.76481	2066.3	2060.54	1812.92	1807.15
5.05e-08	-5.75291	2064.66	2058.9	1811.47	1805.72
5.06e-08	-5.74107	2063.01	2057.27	1810.03	1804.29
5.07e-08	-5.72927	2061.37	2055.64	1808.59	1802.86
5.08e-08	-5.71751	2059.73	2054.01	1807.14	1801.43
5.09e-08	-5.7058	2058.08	2052.38	1805.7	1800
5.1e-08	-5.69413	2056.44	2050.75	1804.26	1798.57
5.11e-08	-5.6825	2054.8	2049.12	1802.83	1797.14
5.12e-08	-5.67093	2053.16	2047.49	1801.39	1795.72
5.13e-08	-5.65939	2051.53	2045.87	1799.95	1794.29
5.14e-08	-5.6479	2049.89	2044.24	1798.51	1792.87
5.15e-08	-5.63645	2048.25	2042.62	1797.08	1791.44
5.16e-08	-5.62504	2046.62	2040.99	1795.64	1790.02
5.17e-08	-5.61368	2044.98	2039.37	1794.21	1788.6
5.18e-08	-5.60236	2043.35	2037.75	1792.78	1787.18
5.19e-08	-5.59108	2041.72	2036.13	1791.35	1785.76
5.2e-08	-5.57985	2040.09	2034.51	1789.92	1784.34
5.21e-08	-5.56865	2038.46	2032.89	1788.49	1782.92
5.22e-08	-5.5575	2036.83	2031.27	1787.06	1781.5
5.23e-08	-5.54639	2035.2	2029.66	1785.63	1780.08
5.24e-08	-5.53532	2033.58	2028.04	1784.2	1778.67
5.25e-08	-5.52429	2031.95	2026.43	1782.78	1777.25
5.26e-08	-5.5133	2030.32	2024.81	1781.35	1775.84
5.27e-08	-5.50235	2028.7	2023.2	1779.93	1774.42
5.28e-08	-5.49145	2027.08	2021.59	1778.5	1773.01
5.29e-08	-5.48058	2025.46	2019.98	1777.08	1771.6
5.3e-08	-5.46975	2023.84	2018.37	1775.66	1770.19
5.31e-08	-5.45896	2022.22	2016.76	1774.24	1768.78
5.32e-08	-5.44821	2020.6	2015.15	1772.82	1767.37
5.33e-08	-5.4375	2018.98	2013.54	1771.4	1765.96
5.34e-08	-5.42683	2017.36	2011.94	1769.98	1764.55
5.35e-08	-5.4162	2015.75	2010.33	1768.56	1763.14
5.36e-08	-5.4056	2014.13	2008.73	1767.14	1761.74
5.37e-08	-5.39505	2012.52	2007.13	1765.73	1760.33
5.38e-08	-5.38453	2010.91	2005.52	1764.31	1758.93
5.39e-08	-5.37405	2009.3	2003.92	1762.9	1757.53
5.4e-08	-5.36361	2007.69	2002.32	1761.49	1756.12
5.41e-08	-5.35321	2006.08	2000.72	1760.08	1754.72
5.42e-08	-5.34284	2004.47	1999.13	1758.66	1753.32
5.43e-08	-5.33251	2002.86	1997.53	1757.25	1751.92
5.44e-08	-5.32221	2001.26	1995.93	1755.84	1750.52
5.45e-08	-5.31196	1999.65	1994.34	1754.44	1749.12
5.46e-08	-5.30174	1998.05	1992.74	1753.03	1747.73
5.47e-08	-5.29155	1996.44	1991.15	1751.62	1746.33
5.48e-08	-5.2814	1994.84	1989.56	1750.22	1744.93
5.49e-08	-5.27129	1993.24	1987.97	1748.81	1743.54
5.5e-08	-5.26122	1991.64	1986.38	1747.41	1742.15
5.51e-08	-5.25117	1990.04	1984.79	1746	1740.75
5.52e-08	-5.24117	1988.44	1983.2	1744.6	1739.36
5.53e-08	-5.2312	1986.84	1981.61	1743.2	1737.97
5.54e-08	-5.22126	1985.25	1980.03	1741.8	1736.58
5.55e-08	-5.21136	1983.65	1978.44	1740.4	1735.19
5.56e-08	-5.20149	1982.06	1976.86	1739	1733.8
5.57e-08	-5.19166	1980.47	1975.27	1737.6	1732.41
5.58e-08	-5.18186	1978.87	1973.69	1736.21	1731.03
5.59e-08	-5.1721	1977.28	1972.11	1734.81	1729.64
5.6e-08	-5.16237	1975.69	1970.53	1733.42	1728.25
5.61e-08	-5.15267	1974.1	1968.95	1732.02	1726.87
5.62e-08	-5.14301	1972.51	1967.37	1730.63	1725.49
5.63e-08	-5.13338	1970.93	1965.79	1729.24	1724.1
5.64e-08	-5.12378	1969.34	1964.22	1727.84	1722.72
5.65e-08	-5.11422	1967.76	1962.64	1726.45	1721.34
5.66e-08	-5.10469	1966.17	1961.07	1725.06	1719.96
5.67e-08	-5.09519	1964.59	1959.49	1723.67	1718.58
5.68e-08	-5.08573	1963.01	1957.92	1722.29	1717.2
5.69e-08	-5.07629	1961.43	1956.35	1720.9	1715.82
5.7e-08	-5.06689	1959.85	1954.78	1719.51	1714.45
5.71e-08	-5.05752	1958.27	1953.21	1718.13	1713.07
5.72e-08	-5.04818	1956.69	1951.64	1716.74	1711.7
5.73e-08	-5.03888	1955.11	1950.07	1715.36	1710.32
5.74e-08	-5.0296	1953.54	1948.51	1713.98	1708.95
5.75e-08	-5.02036	1951.96	1946.94	1712.6	1707.58
5.76e-08	-5.01115	1950.39	1945.38	1711.21	1706.2
5.77e-08	-5.00197	1948.81	1943.81	1709.83	1704.83
5.78e-08	-4.99282	1947.24	1942.25	1708.46	1703.46
5.79e-08	-4.9837	1945.67	1940.69	1707.08	1702.09
5.8e-08	-4.97461	1944.1	1939.13	1705.7	1700.73
5.81e-08	-4.96555	1942.53	1937.57	1704.32	1699.36
5.82e-08	-4.95652	1940.96	1936.01	1702.95	1697.99
5.83e-08	-4.94752	1939.4	1934.45	1701.57	1696.63
5.84e-08	-4.93855	1937.83	1932.89	1700.2	1695.26
5.85e-08	-4.92961	1936.27	1931.34	1698.83	1693.9
5.86e-08	-4.92071	1934.7	1929.78	1697.45	1692.53
5.87e-08	-4.91183	1933.14	1928.23	1696.08	1691.17
5.88e-08	-4.90298	1931.58	1926.68	1694.71	1689.81
5.89e-08	-4.89415	1930.02	1925.12	1693.34	1688.45
5.9e-08	-4.88536	1928.46	1923.57	1691.97	1687.09
5.91e-08	-4.8766	1926.9	1922.02	1690.61	1685.73
5.92e-08	-4.86786	1925.34	1920.47	1689.24	1684.37
5.93e-08	-4.85916	1923.78	1918.92	1687.87	1683.01
5.94e-08	-4.85048	1922.23	1917.38	1686.51	1681.66
5.95e-08	-4.84183	1920.67	1915.83	1685.14	1680.3
5.96e-08	-4.83321	1919.12	1914.29	1683.78	1678.95
5.97e-08	-4.82462	1917.57	1912.74	1682.42	1677.59
5.98e-08	-4.81605	1916.01	1911.2	1681.06	1676.24
5.99e-08	-4.80751	1914.46	1909.66	1679.7	1674.89
6e-08	-4.799	1912.91	1908.11	1678.34	1673.54
6.01e-08	-4.79052	1911.36	1906.57	1676.98	1672.19
6.02e-08	-4.78206	1909.82	1905.03	1675.62	1670.84
6.03e-08	-4.77364	1908.27	1903.5	1674.26	1669.49
6.04e-08	-4.76524	1906.72	1901.96	1672.91	1668.14
6.05e-08	-4.75686	1905.18	1900.42	1671.55	1666.79
6.06e-08	-4.74852	1903.64	1898.89	1670.2	1665.45
6.07e-08	-4.74019	1902.09	1897.35	1668.84	1664.1
6.08e-08	-4.7319	1900.55	1895.82	1667.49	1662.76
6.09e-08	-4.72363	1899.01	1894.29	1666.14	1661.41
6.1e-08	-4.71539	1897.47	1892.75	1664.79	1660.07
6.11e-08	-4.70718	1895.93	1891.22	1663.44	1658.73
6.12e-08	-4.69899	1894.39	1889.69	1662.09	1657.39
6.13e-08	-4.69083	1892.86	1888.17	1660.74	1656.05
6.14e-08	-4.68269	1891.32	1886.64	1659.39	1654.71
6.15e-08	-4.67458	1889.79	1885.11	1658.04	1653.37
6.16e-08	-4.66649	1888.25	1883.59	1656.7	1652.03
6.17e-08	-4.65843	1886.72	1882.06	1655.35	1650.7
6.18e-08	-4.6504	1885.19	1880.54	1654.01	1649.36
6.19e-08	-4.64239	1883.66	1879.01	1652.67	1648.02
6.2e-08	-4.6344	1882.13	1877.49	1651.32	1646.69
6.21e-08	-4.62644	1880.6	1875.97	1649.98	1645.36
6.22e-08	-4.61851	1879.07	1874.45	1648.64	1644.02
6.23e-08	-4.6106	1877.54	1872.93	1647.3	1642.69
6.24e-08	-4.60271	1876.02	1871.41	1645.96	1641.36
6.25e-08	-4.59485	1874.49	1869.9	1644.63	1640.03
6.26e-08	-4.58701	1872.97	1868.38	1643.29	1638.7
6.27e-08	-4.5792	1871.44	1866.87	1641.95	1637.37
6.28e-08	-4.57141	1869.92	1865.35	1640.62	1636.05
6.29e-08	-4.56365	1868.4	1863.84	1639.28	1634.72
6.3e-08	-4.55591	1866.88	1862.33	1637.95	1633.39
6.31e-08	-4.54819	1865.36	1860.81	1636.62	1632.07
6.32e-08	-4.5405	1863.84	1859.3	1635.28	1630.74
6.33e-08	-4.53283	1862.33	1857.79	1633.95	1629.42
6.34e-08	-4.52518	1860.81	1856.29	1632.62	1628.1
6.35e-08	-4.51756	1859.3	1854.78	1631.29	1626.78
6.36e-08	-4.50996	1857.78	1853.27	1629.97	1625.46
6.37e-08	-4.50239	1856.27	1851.77	1628.64	1624.14
6.38e-08	-4.49483	1854.76	1850.26	1627.31	1622.82
6.39e-08	-4.4873	1853.25	1848.76	1625.99	1621.5
6.4e-08	-4.4798	1851.74	1847.26	1624.66	1620.18
6.41e-08	-4.47231	1850.23	1845.75	1623.34	1618.86
6.42e-08	-4.46485	1848.72	1844.25	1622.01	1617.55
6.43e-08	-4.45741	1847.21	1842.75	1620.69	1616.23
6.44e-08	-4.45	1845.71	1841.26	1619.37	1614.92
6.45e-08	-4.4426	1844.2	1839.76	1618.05	1613.61
6.46e-08	-4.43523	1842.7	1838.26	1616.73	1612.29
6.47e-08	-4.42788	1841.19	1836.77	1615.41	1610.98
6.48e-08	-4.42055	1839.69	1835.27	1614.09	1609.67
6.49e-08	-4.41325	1838.19	1833.78	1612.78	1608.36
6.5e-08	-4.40596	1836.69	1832.28	1611.46	1607.05
6.51e-08	-4.3987	1835.19	1830.79	1610.14	1605.75
6.52e-08	-4.39146	1833.69	1829.3	1608.83	1604.44
6.53e-08	-4.38424	1832.19	1827.81	1607.52	1603.13
6.54e-08	-4.37704	1830.7	1826.32	1606.2	1601.83
6.55e-08	-4.36986	1829.2	1824.83	1604.89	1600.52
6.56e-08	-4.36271	1827.71	1823.35	1603.58	1599.22
6.57e-08	-4.35558	1826.22	1821.86	1602.27	1597.91
6.58e-08	-4.34846	1824.72	1820.37	1600.96	1596.61
6.59e-08	-4.34137	1823.23	1818.89	1599.65	1595.31
6.6e-08	-4.3343	1821.74	1817.41	1598.34	1594.01
6.61e-08	-4.32725	1820.25	1815.93	1597.04	1592.71
6.62e-08	-4.32022	1818.76	1814.44	1595.73	1591.41
6.63e-08	-4.31321	1817.28	1812.96	1594.43	1590.11
6.64e-08	-4.30622	1815.79	1811.48	1593.12	1588.82
6.65e-08	-4.29925	1814.3	1810.01	1591.82	1587.52
6.66e-08	-4.29231	1812.82	1808.53	1590.52	1586.22
6.67e-08	-4.28538	1811.34	1807.05	1589.22	1584.93
6.68e-08	-4.27847	1809.85	1805.58	1587.91	1583.64
6.69e-08	-4.27158	1808.37	1804.1	1586.61	1582.34
6.7e-08	-4.26472	1806.89	1802.63	1585.32	1581.05
6.71e-08	-4.25787	1805.41	1801.15	1584.02	1579.76
6.72e-08	-4.25104	1803.93	1799.68	1582.72	1578.47
6.73e-08	-4.24423	1802.46	1798.21	1581.42	1577.18
6.74e-08	-4.23745	1800.98	1796.74	1580.13	1575.89
6.75e-08	-4.23068	1799.5	1795.27	1578.83	1574.6
6.76e-08	-4.22393	1798.03	1793.81	1577.54	1573.32
6.77e-08	-4.2172	1796.56	1792.34	1576.25	1572.03
6.78e-08	-4.21049	1795.08	1790.87	1574.95	1570.74
6.79e-08	-4.2038	1793.61	1789.41	1573.66	1569.46
6.8e-08	-4.19712	1792.14	1787.94	1572.37	1568.18
6.81e-08	-4.19047	1790.67	1786.48	1571.08	1566.89
6.82e-08	-4.18384	1789.2	1785.02	1569.79	1565.61
6.83e-08	-4.17722	1787.73	1783.56	1568.51	1564.33
6.84e-08	-4.17063	1786.27	1782.1	1567.22	1563.05
6.85e-08	-4.16405	1784.8	1780.64	1565.93	1561.77
6.86e-08	-4.15749	1783.34	1779.18	1564.65	1560.49
6.87e-08	-4.15095	1781.87	1777.72	1563.36	1559.21
6.88e-08	-4.14443	1780.41	1776.26	1562.08	1557.94
6.89e-08	-4.13792	1778.95	1774.81	1560.8	1556.66
6.9e-08	-4.13144	1777.49	1773.35	1559.52	1555.38
6.91e-08	-4.12497	1776.03	1771.9	1558.23	1554.11
6.92e-08	-4.11852	1774.57	1770.45	1556.95	1552.84
6.93e-08	-4.11209	1773.11	1769	1555.68	1551.56
6.94e-08	-4.10568	1771.65	1767.55	1554.4	1550.29
6.95e-08	-4.09928	1770.2	1766.1	1553.12	1549.02
6.96e-08	-4.09291	1768.74	1764.65	1551.84	1547.75
6.97e-08	-4.08655	1767.29	1763.2	1550.57	1546.48
6.98e-08	-4.08021	1765.83	1761.75	1549.29	1545.21
6.99e-08	-4.07388	1764.38	1760.31	1548.02	1543.94
7e-08	-4.06758	1762.93	1758.86	1546.74	1542.68
7.01e-08	-4.06129	1761.48	1757.42	1545.47	1541.41
7.02e-08	-4.05502	1760.03	1755.97	1544.2	1540.14
7.03e-08	-4.04876	1758.58	1754.53	1542.93	1538.88
7.04e-08	-4.04252	1757.13	1753.09	1541.66	1537.62
7.05e-08	-4.03631	1755.69	1751.65	1540.39	1536.35
7.06e-08	-4.0301	1754.24	1750.21	1539.12	1535.09
7.07e-08	-4.02392	1752.8	1748.77	1537.85	1533.83
7.08e-08	-4.01775	1751.35	1747.34	1536.59	1532.57
7.09e-08	-4.0116	1749.91	1745.9	1535.32	1531.31
7.1e-08	-4.00546	1748.47	1744.46	1534.06	1530.05
7.11e-08	-3.99935	1747.03	1743.03	1532.79	1528.79
7.12e-08	-3.99324	1745.59	1741.6	1531.53	1527.54
7.13e-08	-3.98716	1744.15	1740.16	1530.27	1526.28
7.14e-08	-3.98109	1742.71	1738.73	1529.01	1525.02
7.15e-08	-3.97504	1741.27	1737.3	1527.75	1523.77
7.16e-08	-3.96901	1739.84	1735.87	1526.49	1522.52
7.17e-08	-3.96299	1738.4	1734.44	1525.23	1521.26
7.18e-08	-3.95699	1736.97	1733.01	1523.97	1520.01
7.19e-08	-3.951	1735.54	1731.59	1522.71	1518.76
7.2e-08	-3.94503	1734.11	1730.16	1521.45	1517.51
7.21e-08	-3.93908	1732.67	1728.74	1520.2	1516.26
7.22e-08	-3.93314	1731.24	1727.31	1518.94	1515.01
7.23e-08	-3.92722	1729.82	1725.89	1517.69	1513.76
7.24e-08	-3.92131	1728.39	1724.47	1516.44	1512.52
7.25e-08	-3.91542	1726.96	1723.04	1515.19	1511.27
7.26e-08	-3.90955	1725.53	1721.62	1513.93	1510.02
7.27e-08	-3.90369	1724.11	1720.2	1512.68	1508.78
7.28e-08	-3.89785	1722.68	1718.79	1511.43	1507.54
7.29e-08	-3.89202	1721.26	1717.37	1510.19	1506.29
7.3e-08	-3.88621	1719.84	1715.95	1508.94	1505.05
7.31e-08	-3.88041	1718.42	1714.54	1507.69	1503.81
7.32e-08	-3.87463	1717	1713.12	1506.44	1502.57
7.33e-08	-3.86887	1715.58	1711.71	1505.2	1501.33
7.34e-08	-3.86312	1714.16	1710.3	1503.95	1500.09
7.35e-08	-3.85738	1712.74	1708.88	1502.71	1498.85
7.36e-08	-3.85166	1711.32	1707.47	1501.47	1497.62
7.37e-08	-3.84596	1709.91	1706.06	1500.23	1496.38
7.38e-08	-3.84027	1708.49	1704.65	1498.98	1495.14
7.39e-08	-3.8346	1707.08	1703.25	1497.74	1493.91
7.4e-08	-3.82894	1705.67	1701.84	1496.5	1492.68
7.41e-08	-3.82329	1704.26	1700.43	1495.27	1491.44
7.42e-08	-3.81766	1702.84	1699.03	1494.03	1490.21
7.43e-08	-3.81205	1701.43	1697.62	1492.79	1488.98
7.44e-08	-3.80645	1700.03	1696.22	1491.55	1487.75
7.45e-08	-3.80086	1698.62	1694.82	1490.32	1486.52
7.46e-08	-3.79529	1697.21	1693.41	1489.08	1485.29
7.47e-08	-3.78974	1695.8	1692.01	1487.85	1484.06
7.48e-08	-3.78419	1694.4	1690.61	1486.62	1482.83
7.49e-08	-3.77867	1692.99	1689.22	1485.39	1481.61
7.5e-08	-3.77315	1691.59	1687.82	1484.15	1480.38
7.51e-08	-3.76765	1690.19	1686.42	1482.92	1479.16
7.52e-08	-3.76217	1688.79	1685.03	1481.69	1477.93
7.53e-08	-3.7567	1687.39	1683.63	1480.47	1476.71
7.54e-08	-3.75124	1685.99	1682.24	1479.24	1475.49
7.55e-08	-3.7458	1684.59	1680.84	1478.01	1474.27
7.56e-08	-3.74037	1683.19	1679.45	1476.78	1473.04
7.57e-08	-3.73496	1681.8	1678.06	1475.56	1471.82
7.58e-08	-3.72956	1680.4	1676.67	1474.34	1470.61
7.59e-08	-3.72417	1679	1675.28	1473.11	1469.39
7.6e-08	-3.7188	1677.61	1673.89	1471.89	1468.17
7.61e-08	-3.71344	1676.22	1672.5	1470.67	1466.95
7.62e-08	-3.70809	1674.83	1671.12	1469.45	1465.74
7.63e-08	-3.70276	1673.44	1669.73	1468.22	1464.52
7.64e-08	-3.69744	1672.05	1668.35	1467.01	1463.31
7.65e-08	-3.69214	1670.66	1666.96	1465.79	1462.09
7.66e-08	-3.68685	1669.27	1665.58	1464.57	1460.88
7.67e-08	-3.68157	1667.88	1664.2	1463.35	1459.67
7.68e-08	-3.67631	1666.5	1662.82	1462.14	1458.46
7.69e-08	-3.67106	1665.11	1661.44	1460.92	1457.25
7.7e-08	-3.66582	1663.73	1660.06	1459.71	1456.04
7.71e-08	-3.6606	1662.34	1658.68	1458.49	1454.83
7.72e-08	-3.65538	1660.96	1657.3	1457.28	1453.62
7.73e-08	-3.65019	1659.58	1655.93	1456.07	1452.42
7.74e-08	-3.645	1658.2	1654.55	1454.86	1451.21
7.75e-08	-3.63983	1656.82	1653.18	1453.65	1450.01
7.76e-08	-3.63467	1655.44	1651.81	1452.44	1448.8
7.77e-08	-3.62953	1654.06	1650.43	1451.23	1447.6
7.78e-08	-3.62439	1652.69	1649.06	1450.02	1446.4
7.79e-08	-3.61927	1651.31	1647.69	1448.81	1445.19
7.8e-08	-3.61417	1649.93	1646.32	1447.61	1443.99
7.81e-08	-3.60907	1648.56	1644.95	1446.4	1442.79
7.82e-08	-3.60399	1647.19	1643.58	1445.2	1441.59
7.83e-08	-3.59892	1645.82	1642.22	1443.99	1440.39
7.84e-08	-3.59386	1644.44	1640.85	1442.79	1439.2
7.85e-08	-3.58882	1643.07	1639.49	1441.59	1438
7.86e-08	-3.58379	1641.71	1638.12	1440.39	1436.8
7.87e-08	-3.57877	1640.34	1636.76	1439.19	1435.61
7.88e-08	-3.57376	1638.97	1635.4	1437.99	1434.41
7.89e-08	-3.56877	1637.6	1634.03	1436.79	1433.22
7.9e-08	-3.56379	1636.24	1632.67	1435.59	1432.03
7.91e-08	-3.55882	1634.87	1631.32	1434.39	1430.83
7.92e-08	-3.55386	1633.51	1629.96	1433.2	1429.64
7.93e-08	-3.54892	1632.15	1628.6	1432	1428.45
7.94e-08	-3.54398	1630.79	1627.24	1430.81	1427.26
7.95e-08	-3.53906	1629.43	1625.89	1429.61	1426.07
7.96e-08	-3.53415	1628.07	1624.53	1428.42	1424.88
7.97e-08	-3.52926	1626.71	1623.18	1427.23	1423.7
7.98e-08	-3.52437	1625.35	1621.82	1426.03	1422.51
7.99e-08	-3.5195	1623.99	1620.47	1424.84	1421.32
8e-08	-3.51464	1622.64	1619.12	1423.65	1420.14
8.01e-08	-3.50979	1621.28	1617.77	1422.47	1418.96
8.02e-08	-3.50495	1619.93	1616.42	1421.28	1417.77
8.03e-08	-3.50013	1618.57	1615.07	1420.09	1416.59
8.04e-08	-3.49531	1617.22	1613.73	1418.9	1415.41
8.05e-08	-3.49051	1615.87	1612.38	1417.72	1414.23
8.06e-08	-3.48572	1614.52	1611.03	1416.53	1413.05
8.07e-08	-3.48094	1613.17	1609.69	1415.35	1411.87
8.08e-08	-3.47617	1611.82	1608.34	1414.17	1410.69
8.09e-08	-3.47142	1610.47	1607	1412.98	1409.51
8.1e-08	-3.46667	1609.13	1605.66	1411.8	1408.34
8.11e-08	-3.46194	1607.78	1604.32	1410.62	1407.16
8.12e-08	-3.45722	1606.44	1602.98	1409.44	1405.98
8.13e-08	-3.45251	1605.09	1601.64	1408.26	1404.81
8.14e-08	-3.44781	1603.75	1600.3	1407.08	1403.64
8.15e-08	-3.44312	1602.41	1598.96	1405.91	1402.46
8.16e-08	-3.43845	1601.07	1597.63	1404.73	1401.29
8.17e-08	-3.43378	1599.73	1596.29	1403.55	1400.12
8.18e-08	-3.42913	1598.39	1594.96	1402.38	1398.95
8.19e-08	-3.42448	1597.05	1593.62	1401.2	1397.78
8.2e-08	-3.41985	1595.71	1592.29	1400.03	1396.61
8.21e-08	-3.41523	1594.37	1590.96	1398.86	1395.44
8.22e-08	-3.41062	1593.04	1589.63	1397.69	1394.28
8.23e-08	-3.40602	1591.7	1588.3	1396.52	1393.11
8.24e-08	-3.40143	1590.37	1586.97	1395.35	1391.94
8.25e-08	-3.39686	1589.04	1585.64	1394.18	1390.78
8.26e-08	-3.39229	1587.71	1584.31	1393.01	1389.62
8.27e-08	-3.38773	1586.37	1582.99	1391.84	1388.45
8.28e-08	-3.38319	1585.04	1581.66	1390.67	1387.29
8.29e-08	-3.37866	1583.72	1580.34	1389.51	1386.13
8.3e-08	-3.37413	1582.39	1579.01	1388.34	1384.97
8.31e-08	-3.36962	1581.06	1577.69	1387.18	1383.81
8.32e-08	-3.36512	1579.73	1576.37	1386.01	1382.65
8.33e-08	-3.36063	1578.41	1575.05	1384.85	1381.49
8.34e-08	-3.35614	1577.08	1573.73	1383.69	1380.33
8.35e-08	-3.35167	1575.76	1572.41	1382.53	1379.18
8.36e-08	-3.34721	1574.44	1571.09	1381.37	1378.02
8.37e-08	-3.34276	1573.12	1569.77	1380.21	1376.86
8.38e-08	-3.33832	1571.8	1568.46	1379.05	1375.71
8.39e-08	-3.3339	1570.48	1567.14	1377.89	1374.56
8.4e-08	-3.32948	1569.16	1565.83	1376.73	1373.4
8.41e-08	-3.32507	1567.84	1564.51	1375.58	1372.25
8.42e-08	-3.32067	1566.52	1563.2	1374.42	1371.1
8.43e-08	-3.31628	1565.21	1561.89	1373.27	1369.95
8.44e-08	-3.3119	1563.89	1560.58	1372.11	1368.8
8.45e-08	-3.30754	1562.58	1559.27	1370.96	1367.65
8.46e-08	-3.30318	1561.26	1557.96	1369.81	1366.5
8.47e-08	-3.29883	1559.95	1556.65	1368.66	1365.36
8.48e-08	-3.29449	1558.64	1555.34	1367.51	1364.21
8.49e-08	-3.29017	1557.33	1554.04	1366.36	1363.07
8.5e-08	-3.28585	1556.02	1552.73	1365.21	1361.92
8.51e-08	-3.28154	1554.71	1551.43	1364.06	1360.78
8.52e-08	-3.27724	1553.4	1550.12	1362.91	1359.63
8.53e-08	-3.27295	1552.09	1548.82	1361.76	1358.49
8.54e-08	-3.26868	1550.79	1547.52	1360.62	1357.35
8.55e-08	-3.26441	1549.48	1546.22	1359.47	1356.21
8.56e-08	-3.26015	1548.18	1544.92	1358.33	1355.07
8.57e-08	-3.2559	1546.88	1543.62	1357.18	1353.93
8.58e-08	-3.25166	1545.57	1542.32	1356.04	1352.79
8.59e-08	-3.24743	1544.27	1541.02	1354.9	1351.65
8.6e-08	-3.24321	1542.97	1539.73	1353.76	1350.52
8.61e-08	-3.239	1541.67	1538.43	1352.62	1349.38
8.62e-08	-3.2348	1540.37	1537.14	1351.48	1348.24
8.63e-08	-3.23061	1539.07	1535.84	1350.34	1347.11
8.64e-08	-3.22643	1537.78	1534.55	1349.2	1345.98
8.65e-08	-3.22226	1536.48	1533.26	1348.07	1344.84
8.66e-08	-3.21809	1535.19	1531.97	1346.93	1343.71
8.67e-08	-3.21394	1533.89	1530.68	1345.79	1342.58
8.68e-08	-3.2098	1532.6	1529.39	1344.66	1341.45
8.69e-08	-3.20566	1531.31	1528.1	1343.53	1340.32
8.7e-08	-3.20153	1530.02	1526.81	1342.39	1339.19
8.71e-08	-3.19742	1528.73	1525.53	1341.26	1338.06
8.72e-08	-3.19331	1527.44	1524.24	1340.13	1336.94
8.73e-08	-3.18921	1526.15	1522.96	1339	1335.81
8.74e-08	-3.18513	1524.86	1521.67	1337.87	1334.68
8.75e-08	-3.18105	1523.57	1520.39	1336.74	1333.56
8.76e-08	-3.17698	1522.29	1519.11	1335.61	1332.43
8.77e-08	-3.17291	1521	1517.83	1334.48	1331.31
8.78e-08	-3.16886	1519.72	1516.55	1333.36	1330.19
8.79e-08	-3.16482	1518.43	1515.27	1332.23	1329.07
8.8e-08	-3.16079	1517.15	1513.99	1331.11	1327.94
8.81e-08	-3.15676	1515.87	1512.71	1329.98	1326.82
8.82e-08	-3.15274	1514.59	1511.44	1328.86	1325.7
8.83e-08	-3.14874	1513.31	1510.16	1327.73	1324.59
8.84e-08	-3.14474	1512.03	1508.89	1326.61	1323.47
8.85e-08	-3.14075	1510.75	1507.61	1325.49	1322.35
8.86e-08	-3.13677	1509.48	1506.34	1324.37	1321.23
8.87e-08	-3.1328	1508.2	1505.07	1323.25	1320.12
8.88e-08	-3.12883	1506.92	1503.8	1322.13	1319
8.89e-08	-3.12488	1505.65	1502.53	1321.02	1317.89
8.9e-08	-3.12093	1504.38	1501.26	1319.9	1316.78
8.91e-08	-3.117	1503.1	1499.99	1318.78	1315.66
8.92e-08	-3.11307	1501.83	1498.72	1317.67	1314.55
8.93e-08	-3.10915	1500.56	1497.45	1316.55	1313.44
8.94e-08	-3.10524	1499.29	1496.19	1315.44	1312.33
8.95e-08	-3.10133	1498.02	1494.92	1314.32	1311.22
8.96e-08	-3.09744	1496.76	1493.66	1313.21	1310.11
8.97e-08	-3.09355	1495.49	1492.4	1312.1	1309.01
8.98e-08	-3.08968	1494.22	1491.13	1310.99	1307.9
8.99e-08	-3.08581	1492.96	1489.87	1309.88	1306.79
9e-08	-3.08195	1491.69	1488.61	1308.77	1305.69
9.01e-08	-3.0781	1490.43	1487.35	1307.66	1304.58
9.02e-08	-3.07425	1489.17	1486.09	1306.55	1303.48
9.03e-08	-3.07042	1487.91	1484.84	1305.45	1302.38
9.04e-08	-3.06659	1486.65	1483.58	1304.34	1301.27
9.05e-08	-3.06277	1485.39	1482.32	1303.24	1300.17
9.06e-08	-3.05896	1484.13	1481.07	1302.13	1299.07
9.07e-08	-3.05516	1482.87	1479.81	1301.03	1297.97
9.08e-08	-3.05136	1481.61	1478.56	1299.92	1296.87
9.09e-08	-3.04758	1480.35	1477.31	1298.82	1295.77
9.1e-08	-3.0438	1479.1	1476.06	1297.72	1294.68
9.11e-08	-3.04003	1477.85	1474.81	1296.62	1293.58
9.12e-08	-3.03627	1476.59	1473.56	1295.52	1292.48
9.13e-08	-3.03252	1475.34	1472.31	1294.42	1291.39
9.14e-08	-3.02877	1474.09	1471.06	1293.32	1290.29
9.15e-08	-3.02504	1472.84	1469.81	1292.22	1289.2
9.16e-08	-3.02131	1471.59	1468.56	1291.13	1288.11
9.17e-08	-3.01759	1470.34	1467.32	1290.03	1287.01
9.18e-08	-3.01387	1469.09	1466.08	1288.94	1285.92
9.19e-08	-3.01017	1467.84	1464.83	1287.84	1284.83
9.2e-08	-3.00647	1466.6	1463.59	1286.75	1283.74
9.21e-08	-3.00278	1465.35	1462.35	1285.66	1282.65
9.22e-08	-2.9991	1464.11	1461.11	1284.56	1281.57
9.23e-08	-2.99543	1462.86	1459.87	1283.47	1280.48
9.24e-08	-2.99176	1461.62	1458.63	1282.38	1279.39
9.25e-08	-2.9881	1460.38	1457.39	1281.29	1278.3
9.26e-08	-2.98445	1459.14	1456.15	1280.2	1277.22
9.27e-08	-2.98081	1457.9	1454.91	1279.12	1276.14
9.28e-08	-2.97717	1456.66	1453.68	1278.03	1275.05
9.29e-08	-2.97355	1455.42	1452.44	1276.94	1273.97
9.3e-08	-2.96993	1454.18	1451.21	1275.86	1272.89
9.31e-08	-2.96631	1452.94	1449.98	1274.77	1271.81
9.32e-08	-2.96271	1451.71	1448.74	1273.69	1270.72
9.33e-08	-2.95911	1450.47	1447.51	1272.6	1269.64
9.34e-08	-2.95552	1449.24	1446.28	1271.52	1268.57
9.35e-08	-2.95194	1448.01	1445.05	1270.44	1267.49
9.36e-08	-2.94837	1446.77	1443.83	1269.36	1266.41
9.37e-08	-2.9448	1445.54	1442.6	1268.28	1265.33
9.38e-08	-2.94124	1444.31	1441.37	1267.2	1264.26
9.39e-08	-2.93769	1443.08	1440.14	1266.12	1263.18
9.4e-08	-2.93414	1441.85	1438.92	1265.04	1262.11
9.41e-08	-2.93061	1440.63	1437.69	1263.96	1261.03
9.42e-08	-2.92708	1439.4	1436.47	1262.89	1259.96
9.43e-08	-2.92356	1438.17	1435.25	1261.81	1258.89
9.44e-08	-2.92004	1436.95	1434.03	1260.74	1257.82
9.45e-08	-2.91653	1435.72	1432.81	1259.66	1256.75
9.46e-08	-2.91303	1434.5	1431.59	1258.59	1255.68
9.47e-08	-2.90954	1433.28	1430.37	1257.52	1254.61
9.48e-08	-2.90605	1432.06	1429.15	1256.45	1253.54
9.49e-08	-2.90258	1430.83	1427.93	1255.37	1252.47
9.5e-08	-2.8991	1429.62	1426.72	1254.3	1251.4
9.51e-08	-2.89564	1428.4	1425.5	1253.23	1250.34
9.52e-08	-2.89218	1427.18	1424.29	1252.17	1249.27
9.53e-08	-2.88873	1425.96	1423.07	1251.1	1248.21
9.54e-08	-2.88529	1424.74	1421.86	1250.03	1247.15
9.55e-08	-2.88185	1423.53	1420.65	1248.96	1246.08
9.56e-08	-2.87842	1422.31	1419.44	1247.9	1245.02
9.57e-08	-2.875	1421.1	1418.23	1246.83	1243.96
9.58e-08	-2.87159	1419.89	1417.02	1245.77	1242.9
9.59e-08	-2.86818	1418.68	1415.81	1244.71	1241.84
9.6e-08	-2.86478	1417.46	1414.6	1243.64	1240.78
9.61e-08	-2.86139	1416.25	1413.39	1242.58	1239.72
9.62e-08	-2.858	1415.05	1412.19	1241.52	1238.66
9.63e-08	-2.85462	1413.84	1410.98	1240.46	1237.61
9.64e-08	-2.85125	1412.63	1409.78	1239.4	1236.55
9.65e-08	-2.84788	1411.42	1408.57	1238.34	1235.49
9.66e-08	-2.84452	1410.22	1407.37	1237.28	1234.44
9.67e-08	-2.84117	1409.01	1406.17	1236.23	1233.39
9.68e-08	-2.83782	1407.81	1404.97	1235.17	1232.33
9.69e-08	-2.83448	1406.6	1403.77	1234.11	1231.28
9.7e-08	-2.83115	1405.4	1402.57	1233.06	1230.23
9.71e-08	-2.82783	1404.2	1401.37	1232.01	1229.18
9.72e-08	-2.82451	1403	1400.18	1230.95	1228.13
9.73e-08	-2.8212	1401.8	1398.98	1229.9	1227.08
9.74e-08	-2.81789	1400.6	1397.78	1228.85	1226.03
9.75e-08	-2.81459	1399.4	1396.59	1227.8	1224.98
9.76e-08	-2.8113	1398.21	1395.39	1226.75	1223.94
9.77e-08	-2.80801	1397.01	1394.2	1225.7	1222.89
9.78e-08	-2.80474	1395.81	1393.01	1224.65	1221.84
9.79e-08	-2.80146	1394.62	1391.82	1223.6	1220.8
9.8e-08	-2.7982	1393.43	1390.63	1222.55	1219.75
9.81e-08	-2.79494	1392.23	1389.44	1221.51	1218.71
9.82e-08	-2.79169	1391.04	1388.25	1220.46	1217.67
9.83e-08	-2.78844	1389.85	1387.06	1219.42	1216.63
9.84e-08	-2.7852	1388.66	1385.88	1218.37	1215.59
9.85e-08	-2.78197	1387.47	1384.69	1217.33	1214.55
9.86e-08	-2.77874	1386.28	1383.5	1216.29	1213.51
9.87e-08	-2.77552	1385.1	1382.32	1215.24	1212.47
9.88e-08	-2.77231	1383.91	1381.14	1214.2	1211.43
9.89e-08	-2.7691	1382.72	1379.95	1213.16	1210.39
9.9e-08	-2.7659	1381.54	1378.77	1212.12	1209.36
9.91e-08	-2.76271	1380.35	1377.59	1211.08	1208.32
9.92e-08	-2.75952	1379.17	1376.41	1210.04	1207.29
9.93e-08	-2.75634	1377.99	1375.23	1209.01	1206.25
9.94e-08	-2.75316	1376.81	1374.05	1207.97	1205.22
9.95e-08	-2.74999	1375.63	1372.88	1206.93	1204.18
9.96e-08	-2.74683	1374.45	1371.7	1205.9	1203.15
9.97e-08	-2.74367	1373.27	1370.52	1204.87	1202.12
9.98e-08	-2.74052	1372.09	1369.35	1203.83	1201.09
9.99e-08	-2.73738	1370.91	1368.17	1202.8	1200.06
1e-07	-2.73424	1369.74	1367	1201.77	1199.03
1.001e-07	-2.73111	1368.56	1365.83	1200.74	1198
1.002e-07	-2.72798	1367.38	1364.66	1199.7	1196.98
1.003e-07	-2.72486	1366.21	1363.49	1198.67	1195.95
1.004e-07	-2.72175	1365.04	1362.32	1197.65	1194.92
1.005e-07	-2.71864	1363.87	1361.15	1196.62	1193.9
1.006e-07	-2.71554	1362.69	1359.98	1195.59	1192.87
1.007e-07	-2.71244	1361.52	1358.81	1194.56	1191.85
1.008e-07	-2.70935	1360.35	1357.65	1193.54	1190.83
1.009e-07	-2.70627	1359.19	1356.48	1192.51	1189.81
1.01e-07	-2.70319	1358.02	1355.32	1191.49	1188.78
1.011e-07	-2.70012	1356.85	1354.15	1190.46	1187.76
1.012e-07	-2.69706	1355.69	1352.99	1189.44	1186.74
1.013e-07	-2.694	1354.52	1351.83	1188.42	1185.72
1.014e-07	-2.69094	1353.36	1350.66	1187.4	1184.71
1.015e-07	-2.6879	1352.19	1349.5	1186.38	1183.69
1.016e-07	-2.68486	1351.03	1348.34	1185.36	1182.67
1.017e-07	-2.68182	1349.87	1347.19	1184.34	1181.65
1.018e-07	-2.67879	1348.71	1346.03	1183.32	1180.64
1.019e-07	-2.67577	1347.55	1344.87	1182.3	1179.62
1.02e-07	-2.67275	1346.39	1343.71	1181.28	1178.61
1.021e-07	-2.66974	1345.23	1342.56	1180.27	1177.6
1.022e-07	-2.66673	1344.07	1341.4	1179.25	1176.58
1.023e-07	-2.66373	1342.91	1340.25	1178.24	1175.57
1.024e-07	-2.66073	1341.76	1339.1	1177.22	1174.56
1.025e-07	-2.65775	1340.6	1337.95	1176.21	1173.55
1.026e-07	-2.65476	1339.45	1336.8	1175.2	1172.54
1.027e-07	-2.65179	1338.3	1335.64	1174.18	1171.53
1.028e-07	-2.64881	1337.14	1334.5	1173.17	1170.52
1.029e-07	-2.64585	1335.99	1333.35	1172.16	1169.52
1.03e-07	-2.64289	1334.84	1332.2	1171.15	1168.51
1.031e-07	-2.63993	1333.69	1331.05	1170.14	1167.5
1.032e-07	-2.63698	1332.54	1329.91	1169.14	1166.5
1.033e-07	-2.63404	1331.39	1328.76	1168.13	1165.49
1.034e-07	-2.6311	1330.25	1327.62	1167.12	1164.49
1.035e-07	-2.62817	1329.1	1326.47	1166.12	1163.49
1.036e-07	-2.62524	1327.95	1325.33	1165.11	1162.48
1.037e-07	-2.62232	1326.81	1324.19	1164.11	1161.48
1.038e-07	-2.61941	1325.67	1323.05	1163.1	1160.48
1.039e-07	-2.6165	1324.52	1321.91	1162.1	1159.48
1.04e-07	-2.61359	1323.38	1320.77	1161.1	1158.48
1.041e-07	-2.61069	1322.24	1319.63	1160.1	1157.48
1.042e-07	-2.6078	1321.1	1318.49	1159.09	1156.49
1.043e-07	-2.60491	1319.96	1317.35	1158.09	1155.49
1.044e-07	-2.60203	1318.82	1316.22	1157.1	1154.49
1.045e-07	-2.59915	1317.68	1315.08	1156.1	1153.5
1.046e-07	-2.59628	1316.54	1313.95	1155.1	1152.5
1.047e-07	-2.59341	1315.41	1312.81	1154.1	1151.51
1.048e-07	-2.59055	1314.27	1311.68	1153.11	1150.52
1.049e-07	-2.5877	1313.14	1310.55	1152.11	1149.52
1.05e-07	-2.58485	1312	1309.42	1151.12	1148.53
1.051e-07	-2.582	1310.87	1308.29	1150.12	1147.54
1.052e-07	-2.57916	1309.74	1307.16	1149.13	1146.55
1.053e-07	-2.57633	1308.61	1306.03	1148.14	1145.56
1.054e-07	-2.5735	1307.48	1304.9	1147.14	1144.57
1.055e-07	-2.57068	1306.35	1303.78	1146.15	1143.58
1.056e-07	-2.56786	1305.22	1302.65	1145.16	1142.59
1.057e-07	-2.56504	1304.09	1301.53	1144.17	1141.61
1.058e-07	-2.56224	1302.96	1300.4	1143.18	1140.62
1.059e-07	-2.55943	1301.84	1299.28	1142.19	1139.64
1.06e-07	-2.55664	1300.71	1298.15	1141.21	1138.65
1.061e-07	-2.55385	1299.59	1297.03	1140.22	1137.67
1.062e-07	-2.55106	1298.46	1295.91	1139.23	1136.68
1.063e-07	-2.54828	1297.34	1294.79	1138.25	1135.7
1.064e-07	-2.5455	1296.22	1293.67	1137.26	1134.72
1.065e-07	-2.54273	1295.1	1292.55	1136.28	1133.74
1.066e-07	-2.53996	1293.98	1291.44	1135.3	1132.76
1.067e-07	-2.5372	1292.86	1290.32	1134.32	1131.78
1.068e-07	-2.53445	1291.74	1289.2	1133.33	1130.8
1.069e-07	-2.5317	1290.62	1288.09	1132.35	1129.82
1.07e-07	-2.52895	1289.5	1286.97	1131.37	1128.84
1.071e-07	-2.52621	1288.39	1285.86	1130.39	1127.87
1.072e-07	-2.52347	1287.27	1284.75	1129.41	1126.89
1.073e-07	-2.52074	1286.16	1283.64	1128.44	1125.92
1.074e-07	-2.51802	1285.04	1282.52	1127.46	1124.94
1.075e-07	-2.5153	1283.93	1281.41	1126.48	1123.97
1.076e-07	-2.51258	1282.82	1280.3	1125.51	1122.99
1.077e-07	-2.50987	1281.71	1279.2	1124.53	1122.02
1.078e-07	-2.50716	1280.59	1278.09	1123.56	1121.05
1.079e-07	-2.50446	1279.49	1276.98	1122.58	1120.08
1.08e-07	-2.50177	1278.38	1275.87	1121.61	1119.11
1.081e-07	-2.49908	1277.27	1274.77	1120.64	1118.14
1.082e-07	-2.49639	1276.16	1273.66	1119.67	1117.17
1.083e-07	-2.49371	1275.05	1272.56	1118.7	1116.2
1.084e-07	-2.49103	1273.95	1271.46	1117.73	1115.24
1.085e-07	-2.48836	1272.84	1270.36	1116.76	1114.27
1.086e-07	-2.4857	1271.74	1269.25	1115.79	1113.3
1.087e-07	-2.48304	1270.64	1268.15	1114.82	1112.34
1.088e-07	-2.48038	1269.54	1267.05	1113.85	1111.37
1.089e-07	-2.47773	1268.43	1265.96	1112.89	1110.41
1.09e-07	-2.47508	1267.33	1264.86	1111.92	1109.45
1.091e-07	-2.47244	1266.23	1263.76	1110.96	1108.48
1.092e-07	-2.4698	1265.13	1262.66	1109.99	1107.52
1.093e-07	-2.46717	1264.04	1261.57	1109.03	1106.56
1.094e-07	-2.46454	1262.94	1260.47	1108.07	1105.6
1.095e-07	-2.46192	1261.84	1259.38	1107.1	1104.64
1.096e-07	-2.4593	1260.75	1258.29	1106.14	1103.68
1.097e-07	-2.45669	1259.65	1257.2	1105.18	1102.73
1.098e-07	-2.45408	1258.56	1256.1	1104.22	1101.77
1.099e-07	-2.45147	1257.46	1255.01	1103.26	1100.81
1.1e-07	-2.44887	1256.37	1253.92	1102.31	1099.86
1.101e-07	-2.44628	1255.28	1252.83	1101.35	1098.9
1.102e-07	-2.44369	1254.19	1251.75	1100.39	1097.95
1.103e-07	-2.4411	1253.1	1250.66	1099.43	1096.99
1.104e-07	-2.43852	1252.01	1249.57	1098.48	1096.04
1.105e-07	-2.43594	1250.92	1248.49	1097.52	1095.09
1.106e-07	-2.43337	1249.83	1247.4	1096.57	1094.14
1.107e-07	-2.43081	1248.75	1246.32	1095.62	1093.19
1.108e-07	-2.42824	1247.66	1245.23	1094.66	1092.24
1.109e-07	-2.42569	1246.58	1244.15	1093.71	1091.29
1.11e-07	-2.42313	1245.49	1243.07	1092.76	1090.34
1.111e-07	-2.42058	1244.41	1241.99	1091.81	1089.39
1.112e-07	-2.41804	1243.33	1240.91	1090.86	1088.44
1.113e-07	-2.4155	1242.25	1239.83	1089.91	1087.5
1.114e-07	-2.41296	1241.16	1238.75	1088.96	1086.55
1.115e-07	-2.41043	1240.08	1237.67	1088.01	1085.6
1.116e-07	-2.40791	1239	1236.6	1087.07	1084.66
1.117e-07	-2.40539	1237.93	1235.52	1086.12	1083.72
1.118e-07	-2.40287	1236.85	1234.45	1085.18	1082.77
1.119e-07	-2.40036	1235.77	1233.37	1084.23	1081.83
1.12e-07	-2.39785	1234.7	1232.3	1083.29	1080.89
1.121e-07	-2.39534	1233.62	1231.23	1082.34	1079.95
1.122e-07	-2.39284	1232.55	1230.15	1081.4	1079.01
1.123e-07	-2.39035	1231.47	1229.08	1080.46	1078.07
1.124e-07	-2.38786	1230.4	1228.01	1079.52	1077.13
1.125e-07	-2.38537	1229.33	1226.94	1078.58	1076.19
1.126e-07	-2.38289	1228.26	1225.87	1077.64	1075.25
1.127e-07	-2.38041	1227.19	1224.81	1076.7	1074.32
1.128e-07	-2.37794	1226.12	1223.74	1075.76	1073.38
1.129e-07	-2.37547	1225.05	1222.67	1074.82	1072.45
1.13e-07	-2.37301	1223.98	1221.61	1073.88	1071.51
1.131e-07	-2.37055	1222.91	1220.54	1072.95	1070.58
1.132e-07	-2.36809	1221.85	1219.48	1072.01	1069.64
1.133e-07	-2.36564	1220.78	1218.41	1071.08	1068.71
1.134e-07	-2.36319	1219.72	1217.35	1070.14	1067.78
1.135e-07	-2.36075	1218.65	1216.29	1069.21	1066.85
1.136e-07	-2.35831	1217.59	1215.23	1068.28	1065.92
1.137e-07	-2.35587	1216.53	1214.17	1067.35	1064.99
1.138e-07	-2.35344	1215.46	1213.11	1066.41	1064.06
1.139e-07	-2.35102	1214.4	1212.05	1065.48	1063.13
1.14e-07	-2.3486	1213.34	1211	1064.55	1062.2
1.141e-07	-2.34618	1212.28	1209.94	1063.62	1061.28
1.142e-07	-2.34377	1211.23	1208.88	1062.7	1060.35
1.143e-07	-2.34136	1210.17	1207.83	1061.77	1059.43
1.144e-07	-2.33895	1209.11	1206.77	1060.84	1058.5
1.145e-07	-2.33655	1208.06	1205.72	1059.91	1057.58
1.146e-07	-2.33415	1207	1204.67	1058.99	1056.65
1.147e-07	-2.33176	1205.95	1203.61	1058.06	1055.73
1.148e-07	-2.32937	1204.89	1202.56	1057.14	1054.81
1.149e-07	-2.32699	1203.84	1201.51	1056.22	1053.89
1.15e-07	-2.32461	1202.79	1200.46	1055.29	1052.97
1.151e-07	-2.32223	1201.74	1199.41	1054.37	1052.05
1.152e-07	-2.31986	1200.69	1198.37	1053.45	1051.13
1.153e-07	-2.31749	1199.64	1197.32	1052.53	1050.21
1.154e-07	-2.31513	1198.59	1196.27	1051.61	1049.29
1.155e-07	-2.31277	1197.54	1195.23	1050.69	1048.38
1.156e-07	-2.31041	1196.49	1194.18	1049.77	1047.46
1.157e-07	-2.30806	1195.45	1193.14	1048.85	1046.54
1.158e-07	-2.30571	1194.4	1192.1	1047.93	1045.63
1.159e-07	-2.30337	1193.36	1191.05	1047.02	1044.71
1.16e-07	-2.30103	1192.31	1190.01	1046.1	1043.8
1.161e-07	-2.2987	1191.27	1188.97	1045.19	1042.89
1.162e-07	-2.29636	1190.23	1187.93	1044.27	1041.98
1.163e-07	-2.29404	1189.19	1186.89	1043.36	1041.06
1.164e-07	-2.29171	1188.14	1185.85	1042.44	1040.15
1.165e-07	-2.28939	1187.1	1184.82	1041.53	1039.24
1.166e-07	-2.28708	1186.07	1183.78	1040.62	1038.33
1.167e-07	-2.28477	1185.03	1182.74	1039.71	1037.42
1.168e-07	-2.28246	1183.99	1181.71	1038.8	1036.52
1.169e-07	-2.28015	1182.95	1180.67	1037.89	1035.61
1.17e-07	-2.27785	1181.92	1179.64	1036.98	1034.7
1.171e-07	-2.27556	1180.88	1178.61	1036.07	1033.8
1.172e-07	-2.27327	1179.85	1177.57	1035.16	1032.89
1.173e-07	-2.27098	1178.81	1176.54	1034.26	1031.99
1.174e-07	-2.26869	1177.78	1175.51	1033.35	1031.08
1.175e-07	-2.26641	1176.75	1174.48	1032.45	1030.18
1.176e-07	-2.26414	1175.72	1173.45	1031.54	1029.28
1.177e-07	-2.26186	1174.69	1172.42	1030.64	1028.37
1.178e-07	-2.25959	1173.66	1171.4	1029.73	1027.47
1.179e-07	-2.25733	1172.63	1170.37	1028.83	1026.57
1.18e-07	-2.25507	1171.6	1169.34	1027.93	1025.67
1.181e-07	-2.25281	1170.57	1168.32	1027.03	1024.77
1.182e-07	-2.25056	1169.55	1167.3	1026.13	1023.88
1.183e-07	-2.24831	1168.52	1166.27	1025.23	1022.98
1.184e-07	-2.24606	1167.49	1165.25	1024.33	1022.08
1.185e-07	-2.24382	1166.47	1164.23	1023.43	1021.18
1.186e-07	-2.24158	1165.45	1163.21	1022.53	1020.29
1.187e-07	-2.23934	1164.42	1162.19	1021.63	1019.39
1.188e-07	-2.23711	1163.4	1161.17	1020.74	1018.5
1.189e-07	-2.23489	1162.38	1160.15	1019.84	1017.61
1.19e-07	-2.23266	1161.36	1159.13	1018.95	1016.71
1.191e-07	-2.23044	1160.34	1158.11	1018.05	1015.82
1.192e-07	-2.22823	1159.32	1157.09	1017.16	1014.93
1.193e-07	-2.22601	1158.31	1156.08	1016.26	1014.04
1.194e-07	-2.2238	1157.29	1155.06	1015.37	1013.15
1.195e-07	-2.2216	1156.27	1154.05	1014.48	1012.26
1.196e-07	-2.2194	1155.26	1153.04	1013.59	1011.37
1.197e-07	-2.2172	1154.24	1152.02	1012.7	1010.48
1.198e-07	-2.21501	1153.23	1151.01	1011.81	1009.59
1.199e-07	-2.21281	1152.21	1150	1010.92	1008.71
1.2e-07	-2.21063	1151.2	1148.99	1010.03	1007.82
1.201e-07	-2.20844	1150.19	1147.98	1009.14	1006.94
1.202e-07	-2.20626	1149.18	1146.97	1008.26	1006.05
1.203e-07	-2.20409	1148.17	1145.96	1007.37	1005.17
1.204e-07	-2.20192	1147.16	1144.96	1006.48	1004.28
1.205e-07	-2.19975	1146.15	1143.95	1005.6	1003.4
1.206e-07	-2.19758	1145.14	1142.94	1004.72	1002.52
1.207e-07	-2.19542	1144.14	1141.94	1003.83	1001.64
1.208e-07	-2.19326	1143.13	1140.94	1002.95	1000.76
1.209e-07	-2.19111	1142.12	1139.93	1002.07	999.876
1.21e-07	-2.18896	1141.12	1138.93	1001.19	998.996
1.211e-07	-2.18681	1140.11	1137.93	1000.3	998.118
1.212e-07	-2.18466	1139.11	1136.93	999.424	997.24
1.213e-07	-2.18252	1138.11	1135.93	998.545	996.362
1.214e-07	-2.18039	1137.11	1134.93	997.666	995.486
1.215e-07	-2.17825	1136.11	1133.93	996.788	994.61
1.216e-07	-2.17612	1135.11	1132.93	995.91	993.734
1.217e-07	-2.174	1134.11	1131.93	995.033	992.86
1.218e-07	-2.17187	1133.11	1130.94	994.157	991.986
1.219e-07	-2.16975	1132.11	1129.94	993.282	991.112
1.22e-07	-2.16764	1131.11	1128.95	992.407	990.24
1.221e-07	-2.16553	1130.12	1127.95	991.533	989.368
1.222e-07	-2.16342	1129.12	1126.96	990.66	988.496
1.223e-07	-2.16131	1128.13	1125.97	989.787	987.626
1.224e-07	-2.15921	1127.13	1124.97	988.915	986.756
1.225e-07	-2.15711	1126.14	1123.98	988.043	985.886
1.226e-07	-2.15501	1125.15	1122.99	987.173	985.018
1.227e-07	-2.15292	1124.16	1122	986.303	984.15
1.228e-07	-2.15083	1123.17	1121.01	985.433	983.282
1.229e-07	-2.14875	1122.17	1120.03	984.565	982.416
1.23e-07	-2.14667	1121.19	1119.04	983.697	981.55
1.231e-07	-2.14459	1120.2	1118.05	982.829	980.685
1.232e-07	-2.14251	1119.21	1117.07	981.962	979.82
1.233e-07	-2.14044	1118.22	1116.08	981.096	978.956
1.234e-07	-2.13837	1117.24	1115.1	980.231	978.093
1.235e-07	-2.13631	1116.25	1114.11	979.366	977.23
1.236e-07	-2.13425	1115.27	1113.13	978.502	976.368
1.237e-07	-2.13219	1114.28	1112.15	977.639	975.507
1.238e-07	-2.13013	1113.3	1111.17	976.776	974.646
1.239e-07	-2.12808	1112.32	1110.19	975.914	973.786
1.24e-07	-2.12603	1111.33	1109.21	975.053	972.927
1.241e-07	-2.12399	1110.35	1108.23	974.192	972.068
1.242e-07	-2.12194	1109.37	1107.25	973.332	971.21
1.243e-07	-2.11991	1108.39	1106.27	972.473	970.353
1.244e-07	-2.11787	1107.41	1105.3	971.614	969.496
1.245e-07	-2.11584	1106.44	1104.32	970.756	968.64
1.246e-07	-2.11381	1105.46	1103.35	969.899	967.785
1.247e-07	-2.11178	1104.48	1102.37	969.042	966.931
1.248e-07	-2.10976	1103.51	1101.4	968.186	966.077
1.249e-07	-2.10774	1102.53	1100.42	967.331	965.223
1.25e-07	-2.10573	1101.56	1099.45	966.476	964.371
1.251e-07	-2.10371	1100.59	1098.48	965.622	963.519
1.252e-07	-2.1017	1099.61	1097.51	964.769	962.667
1.253e-07	-2.0997	1098.64	1096.54	963.916	961.817
1.254e-07	-2.09769	1097.67	1095.57	963.064	960.967
1.255e-07	-2.09569	1096.7	1094.6	962.213	960.117
1.256e-07	-2.0937	1095.73	1093.64	961.362	959.268
1.257e-07	-2.0917	1094.76	1092.67	960.512	958.42
1.258e-07	-2.08971	1093.79	1091.7	959.663	957.573
1.259e-07	-2.08773	1092.83	1090.74	958.814	956.726
1.26e-07	-2.08574	1091.86	1089.77	957.966	955.88
1.261e-07	-2.08376	1090.89	1088.81	957.119	955.035
1.262e-07	-2.08178	1089.93	1087.85	956.272	954.19
1.263e-07	-2.07981	1088.96	1086.88	955.426	953.346
1.264e-07	-2.07784	1088	1085.92	954.58	952.503
1.265e-07	-2.07587	1087.04	1084.96	953.736	951.66
1.266e-07	-2.0739	1086.08	1084	952.892	950.818
1.267e-07	-2.07194	1085.11	1083.04	952.048	949.976
1.268e-07	-2.06998	1084.15	1082.08	951.205	949.135
1.269e-07	-2.06803	1083.19	1081.13	950.363	948.295
1.27e-07	-2.06607	1082.23	1080.17	949.522	947.456
1.271e-07	-2.06412	1081.28	1079.21	948.681	946.617
1.272e-07	-2.06218	1080.32	1078.26	947.841	945.779
1.273e-07	-2.06023	1079.36	1077.3	947.001	944.941
1.274e-07	-2.05829	1078.41	1076.35	946.162	944.104
1.275e-07	-2.05635	1077.45	1075.39	945.324	943.268
1.276e-07	-2.05442	1076.5	1074.44	944.487	942.432
1.277e-07	-2.05249	1075.54	1073.49	943.65	941.597
1.278e-07	-2.05056	1074.59	1072.54	942.814	940.763
1.279e-07	-2.04863	1073.64	1071.59	941.978	939.929
1.28e-07	-2.04671	1072.68	1070.64	941.143	939.096
1.281e-07	-2.04479	1071.73	1069.69	940.309	938.264
1.282e-07	-2.04287	1070.78	1068.74	939.475	937.432
1.283e-07	-2.04096	1069.83	1067.79	938.642	936.601
1.284e-07	-2.03905	1068.89	1066.85	937.81	935.771
1.285e-07	-2.03714	1067.94	1065.9	936.978	934.941
1.286e-07	-2.03524	1066.99	1064.96	936.147	934.112
1.287e-07	-2.03334	1066.04	1064.01	935.317	933.284
1.288e-07	-2.03144	1065.1	1063.07	934.487	932.456
1.289e-07	-2.02954	1064.15	1062.12	933.658	931.629
1.29e-07	-2.02765	1063.21	1061.18	932.83	930.802
1.291e-07	-2.02576	1062.27	1060.24	932.002	929.976
1.292e-07	-2.02387	1061.32	1059.3	931.175	929.151
1.293e-07	-2.02199	1060.38	1058.36	930.349	928.327
1.294e-07	-2.02011	1059.44	1057.42	929.523	927.503
1.295e-07	-2.01823	1058.5	1056.48	928.698	926.679
1.296e-07	-2.01635	1057.56	1055.54	927.873	925.857
1.297e-07	-2.01448	1056.62	1054.61	927.049	925.035
1.298e-07	-2.01261	1055.68	1053.67	926.226	924.213
1.299e-07	-2.01074	1054.74	1052.73	925.403	923.393
1.3e-07	-2.00888	1053.81	1051.8	924.581	922.573
1.301e-07	-2.00702	1052.87	1050.87	923.76	921.753
1.302e-07	-2.00516	1051.94	1049.93	922.94	920.934
1.303e-07	-2.00331	1051	1049	922.12	920.116
1.304e-07	-2.00145	1050.07	1048.07	921.3	919.299
1.305e-07	-1.9996	1049.14	1047.14	920.482	918.482
1.306e-07	-1.99776	1048.2	1046.21	919.663	917.666
1.307e-07	-1.99591	1047.27	1045.28	918.846	916.85
1.308e-07	-1.99407	1046.34	1044.35	918.029	916.035
1.309e-07	-1.99223	1045.41	1043.42	917.213	915.221
1.31e-07	-1.9904	1044.48	1042.49	916.398	914.407
1.311e-07	-1.98857	1043.55	1041.56	915.583	913.594
1.312e-07	-1.98674	1042.62	1040.64	914.769	912.782
1.313e-07	-1.98491	1041.7	1039.71	913.955	911.97
1.314e-07	-1.98308	1040.77	1038.79	913.142	911.159
1.315e-07	-1.98126	1039.84	1037.86	912.33	910.349
1.316e-07	-1.97944	1038.92	1036.94	911.518	909.539
1.317e-07	-1.97763	1037.99	1036.02	910.707	908.73
1.318e-07	-1.97581	1037.07	1035.1	909.897	907.921
1.319e-07	-1.974	1036.15	1034.17	909.087	907.113
1.32e-07	-1.9722	1035.23	1033.25	908.278	906.306
1.321e-07	-1.97039	1034.3	1032.33	907.47	905.499
1.322e-07	-1.96859	1033.38	1031.42	906.662	904.693
1.323e-07	-1.96679	1032.46	1030.5	905.855	903.888
1.324e-07	-1.96499	1031.54	1029.58	905.048	903.083
1.325e-07	-1.9632	1030.63	1028.66	904.242	902.279
1.326e-07	-1.96141	1029.71	1027.75	903.437	901.476
1.327e-07	-1.95962	1028.79	1026.83	902.632	900.673
1.328e-07	-1.95783	1027.87	1025.92	901.828	899.871
1.329e-07	-1.95605	1026.96	1025	901.025	899.069
1.33e-07	-1.95427	1026.04	1024.09	900.222	898.268
1.331e-07	-1.95249	1025.13	1023.18	899.42	897.468
1.332e-07	-1.95072	1024.22	1022.27	898.619	896.668
1.333e-07	-1.94894	1023.3	1021.36	897.818	895.869
1.334e-07	-1.94717	1022.39	1020.44	897.018	895.071
1.335e-07	-1.94541	1021.48	1019.54	896.218	894.273
1.336e-07	-1.94364	1020.57	1018.63	895.419	893.476
1.337e-07	-1.94188	1019.66	1017.72	894.621	892.679
1.338e-07	-1.94012	1018.75	1016.81	893.823	891.883
1.339e-07	-1.93837	1017.84	1015.9	893.026	891.088
1.34e-07	-1.93661	1016.93	1015	892.23	890.293
1.341e-07	-1.93486	1016.03	1014.09	891.434	889.499
1.342e-07	-1.93311	1015.12	1013.19	890.639	888.706
1.343e-07	-1.93137	1014.22	1012.28	889.845	887.913
1.344e-07	-1.92962	1013.31	1011.38	889.051	887.121
1.345e-07	-1.92788	1012.41	1010.48	888.257	886.33
1.346e-07	-1.92614	1011.5	1009.58	887.465	885.539
1.347e-07	-1.92441	1010.6	1008.68	886.673	884.749
1.348e-07	-1.92267	1009.7	1007.78	885.882	883.959
1.349e-07	-1.92094	1008.8	1006.88	885.091	883.17
1.35e-07	-1.91922	1007.9	1005.98	884.301	882.382
1.351e-07	-1.91749	1007	1005.08	883.511	881.594
1.352e-07	-1.91577	1006.1	1004.18	882.722	880.807
1.353e-07	-1.91405	1005.2	1003.29	881.934	880.02
1.354e-07	-1.91233	1004.3	1002.39	881.147	879.234
1.355e-07	-1.91061	1003.41	1001.49	880.36	878.449
1.356e-07	-1.9089	1002.51	1000.6	879.573	877.664
1.357e-07	-1.90719	1001.61	999.707	878.788	876.88
1.358e-07	-1.90548	1000.72	998.813	878.003	876.097
1.359e-07	-1.90378	999.825	997.921	877.218	875.314
1.36e-07	-1.90208	998.931	997.029	876.434	874.532
1.361e-07	-1.90038	998.039	996.138	875.651	873.751
1.362e-07	-1.89868	997.147	995.248	874.868	872.97
1.363e-07	-1.89698	996.256	994.359	874.086	872.189
1.364e-07	-1.89529	995.365	993.47	873.305	871.41
1.365e-07	-1.8936	994.475	992.582	872.524	870.631
1.366e-07	-1.89191	993.586	991.694	871.744	869.852
1.367e-07	-1.89023	992.698	990.807	870.965	869.075
1.368e-07	-1.88855	991.81	989.921	870.186	868.297
1.369e-07	-1.88687	990.923	989.036	869.408	867.521
1.37e-07	-1.88519	990.037	988.151	868.63	866.745
1.371e-07	-1.88351	989.151	987.267	867.853	865.97
1.372e-07	-1.88184	988.266	986.384	867.077	865.195
1.373e-07	-1.88017	987.382	985.502	866.301	864.421
1.374e-07	-1.8785	986.498	984.62	865.526	863.647
1.375e-07	-1.87684	985.616	983.739	864.751	862.874
1.376e-07	-1.87517	984.734	982.858	863.977	862.102
1.377e-07	-1.87351	983.852	981.979	863.204	861.331
1.378e-07	-1.87186	982.971	981.1	862.431	860.56
1.379e-07	-1.8702	982.092	980.221	861.659	859.789
1.38e-07	-1.86855	981.212	979.344	860.888	859.019
1.381e-07	-1.8669	980.334	978.467	860.117	858.25
1.382e-07	-1.86525	979.456	977.591	859.347	857.482
1.383e-07	-1.8636	978.579	976.715	858.577	856.714
1.384e-07	-1.86196	977.702	975.84	857.808	855.946
1.385e-07	-1.86032	976.826	974.966	857.04	855.18
1.386e-07	-1.85868	975.951	974.093	856.272	854.413
1.387e-07	-1.85704	975.077	973.22	855.505	853.648
1.388e-07	-1.85541	974.203	972.348	854.739	852.883
1.389e-07	-1.85377	973.33	971.477	853.973	852.119
1.39e-07	-1.85215	972.458	970.606	853.207	851.355
1.391e-07	-1.85052	971.587	969.736	852.443	850.592
1.392e-07	-1.84889	970.716	968.867	851.679	849.83
1.393e-07	-1.84727	969.846	967.998	850.915	849.068
1.394e-07	-1.84565	968.976	967.13	850.152	848.307
1.395e-07	-1.84403	968.107	966.263	849.39	847.546
1.396e-07	-1.84242	967.239	965.397	848.628	846.786
1.397e-07	-1.84081	966.372	964.531	847.867	846.027
1.398e-07	-1.83919	965.505	963.666	847.107	845.268
1.399e-07	-1.83759	964.639	962.802	846.347	844.51
1.4e-07	-1.83598	963.774	961.938	845.588	843.752
1.401e-07	-1.83438	962.909	961.075	844.829	842.995
1.402e-07	-1.83278	962.045	960.213	844.071	842.239
1.403e-07	-1.83118	961.182	959.351	843.314	841.483
1.404e-07	-1.82958	960.32	958.49	842.557	840.728
1.405e-07	-1.82798	959.458	957.63	841.801	839.973
1.406e-07	-1.82639	958.597	956.77	841.046	839.219
1.407e-07	-1.8248	957.736	955.911	840.291	838.466
1.408e-07	-1.82321	956.876	955.053	839.536	837.713
1.409e-07	-1.82163	956.017	954.196	838.783	836.961
1.41e-07	-1.82005	955.159	953.339	838.03	836.209
1.411e-07	-1.81847	954.301	952.483	837.277	835.459
1.412e-07	-1.81689	953.444	951.627	836.525	834.708
1.413e-07	-1.81531	952.588	950.773	835.774	833.958
1.414e-07	-1.81374	951.732	949.919	835.023	833.209
1.415e-07	-1.81216	950.878	949.065	834.273	832.461
1.416e-07	-1.81059	950.023	948.213	833.524	831.713
1.417e-07	-1.80903	949.17	947.361	832.775	830.966
1.418e-07	-1.80746	948.317	946.509	832.026	830.219
1.419e-07	-1.8059	947.465	945.659	831.279	829.473
1.42e-07	-1.80434	946.613	944.809	830.532	828.727
1.421e-07	-1.80278	945.762	943.96	829.785	827.982
1.422e-07	-1.80122	944.912	943.111	829.039	827.238
1.423e-07	-1.79967	944.063	942.263	828.294	826.494
1.424e-07	-1.79812	943.214	941.416	827.549	825.751
1.425e-07	-1.79657	942.366	940.569	826.805	825.009
1.426e-07	-1.79502	941.519	939.724	826.062	824.267
1.427e-07	-1.79347	940.672	938.878	825.319	823.525
1.428e-07	-1.79193	939.826	938.034	824.577	822.785
1.429e-07	-1.79039	938.98	937.19	823.835	822.044
1.43e-07	-1.78885	938.136	936.347	823.094	821.305
1.431e-07	-1.78731	937.292	935.504	822.353	820.566
1.432e-07	-1.78578	936.448	934.663	821.613	819.828
1.433e-07	-1.78425	935.606	933.822	820.874	819.09
1.434e-07	-1.78272	934.764	932.981	820.135	818.353
1.435e-07	-1.78119	933.923	932.141	819.397	817.616
1.436e-07	-1.77966	933.082	931.302	818.66	816.88
1.437e-07	-1.77814	932.242	930.464	817.923	816.145
1.438e-07	-1.77662	931.403	929.626	817.187	815.41
1.439e-07	-1.7751	930.564	928.789	816.451	814.676
1.44e-07	-1.77358	929.727	927.953	815.716	813.942
1.441e-07	-1.77207	928.889	927.117	814.981	813.209
1.442e-07	-1.77055	928.053	926.282	814.247	812.477
1.443e-07	-1.76904	927.217	925.448	813.514	811.745
1.444e-07	-1.76753	926.382	924.614	812.781	811.014
1.445e-07	-1.76603	925.547	923.781	812.049	810.283
1.446e-07	-1.76452	924.714	922.949	811.317	809.553
1.447e-07	-1.76302	923.88	922.117	810.587	808.823
1.448e-07	-1.76152	923.048	921.286	809.856	808.095
1.449e-07	-1.76002	922.216	920.456	809.126	807.366
1.45e-07	-1.75852	921.385	919.626	808.397	806.639
1.451e-07	-1.75703	920.555	918.798	807.669	805.912
1.452e-07	-1.75554	919.725	917.969	806.941	805.185
1.453e-07	-1.75405	918.896	917.142	806.213	804.459
1.454e-07	-1.75256	918.067	916.315	805.486	803.734
1.455e-07	-1.75107	917.24	915.488	804.76	803.009
1.456e-07	-1.74959	916.412	914.663	804.034	802.285
1.457e-07	-1.74811	915.586	913.838	803.309	801.561
1.458e-07	-1.74663	914.76	913.014	802.585	800.838
1.459e-07	-1.74515	913.935	912.19	801.861	800.116
1.46e-07	-1.74368	913.111	911.367	801.138	799.394
1.461e-07	-1.7422	912.287	910.545	800.415	798.673
1.462e-07	-1.74073	911.464	909.723	799.693	797.952
1.463e-07	-1.73926	910.642	908.902	798.971	797.232
1.464e-07	-1.73779	909.82	908.082	798.25	796.512
1.465e-07	-1.73633	908.999	907.262	797.53	795.793
1.466e-07	-1.73486	908.178	906.444	796.81	795.075
1.467e-07	-1.7334	907.359	905.625	796.091	794.357
1.468e-07	-1.73194	906.54	904.808	795.372	793.64
1.469e-07	-1.73049	905.721	903.991	794.654	792.924
1.47e-07	-1.72903	904.903	903.174	793.937	792.208
1.471e-07	-1.72758	904.086	902.359	793.22	791.492
1.472e-07	-1.72613	903.27	901.544	792.504	790.777
1.473e-07	-1.72468	902.454	900.73	791.788	790.063
1.474e-07	-1.72323	901.639	899.916	791.073	789.349
1.475e-07	-1.72178	900.825	899.103	790.358	788.636
1.476e-07	-1.72034	900.011	898.291	789.644	787.924
1.477e-07	-1.7189	899.198	897.479	788.931	787.212
1.478e-07	-1.71746	898.385	896.668	788.218	786.5
1.479e-07	-1.71602	897.574	895.858	787.506	785.79
1.48e-07	-1.71459	896.763	895.048	786.794	785.08
1.481e-07	-1.71315	895.952	894.239	786.083	784.37
1.482e-07	-1.71172	895.142	893.431	785.373	783.661
1.483e-07	-1.71029	894.333	892.623	784.663	782.952
1.484e-07	-1.70886	893.525	891.816	783.953	782.244
1.485e-07	-1.70744	892.717	891.009	783.245	781.537
1.486e-07	-1.70601	891.91	890.204	782.536	780.83
1.487e-07	-1.70459	891.103	889.399	781.829	780.124
1.488e-07	-1.70317	890.297	888.594	781.122	779.419
1.489e-07	-1.70175	889.492	887.79	780.415	778.714
1.49e-07	-1.70034	888.688	886.987	779.709	778.009
1.491e-07	-1.69892	887.884	886.185	779.004	777.305
1.492e-07	-1.69751	887.081	885.383	778.299	776.602
1.493e-07	-1.6961	886.278	884.582	777.595	775.899
1.494e-07	-1.69469	885.476	883.781	776.892	775.197
1.495e-07	-1.69329	884.675	882.982	776.189	774.495
1.496e-07	-1.69188	883.874	882.182	775.486	773.794
1.497e-07	-1.69048	883.074	881.384	774.784	773.094
1.498e-07	-1.68908	882.275	880.586	774.083	772.394
1.499e-07	-1.68768	881.476	879.789	773.383	771.695
1.5e-07	-1.68628	880.678	878.992	772.682	770.996
1.501e-07	-1.68489	879.881	878.196	771.983	770.298
1.502e-07	-1.68349	879.084	877.401	771.284	769.6
1.503e-07	-1.6821	878.288	876.606	770.585	768.903
1.504e-07	-1.68071	877.493	875.812	769.888	768.207
1.505e-07	-1.67932	876.698	875.019	769.19	767.511
1.506e-07	-1.67794	875.904	874.226	768.494	766.816
1.507e-07	-1.67655	875.111	873.434	767.797	766.121
1.508e-07	-1.67517	874.318	872.643	767.102	765.427
1.509e-07	-1.67379	873.526	871.852	766.407	764.733
1.51e-07	-1.67241	872.734	871.062	765.713	764.04
1.511e-07	-1.67104	871.944	870.273	765.019	763.348
1.512e-07	-1.66966	871.153	869.484	764.325	762.656
1.513e-07	-1.66829	870.364	868.696	763.633	761.964
1.514e-07	-1.66692	869.575	867.908	762.941	761.274
1.515e-07	-1.66555	868.787	867.121	762.249	760.583
1.516e-07	-1.66418	867.999	866.335	761.558	759.894
1.517e-07	-1.66282	867.212	865.549	760.867	759.205
1.518e-07	-1.66145	866.426	864.764	760.178	758.516
1.519e-07	-1.66009	865.64	863.98	759.488	757.828
1.52e-07	-1.65873	864.855	863.197	758.8	757.141
1.521e-07	-1.65737	864.071	862.413	758.111	756.454
1.522e-07	-1.65602	863.287	861.631	757.424	755.768
1.523e-07	-1.65466	862.504	860.849	756.737	755.082
1.524e-07	-1.65331	861.722	860.068	756.05	754.397
1.525e-07	-1.65196	860.94	859.288	755.364	753.712
1.526e-07	-1.65061	860.159	858.508	754.679	753.028
1.527e-07	-1.64926	859.378	857.729	753.994	752.345
1.528e-07	-1.64791	858.598	856.95	753.31	751.662
1.529e-07	-1.64657	857.819	856.172	752.626	750.98
1.53e-07	-1.64523	857.04	855.395	751.943	750.298
1.531e-07	-1.64389	856.262	854.619	751.26	749.617
1.532e-07	-1.64255	855.485	853.843	750.578	748.936
1.533e-07	-1.64121	854.708	853.067	749.897	748.256
1.534e-07	-1.63988	853.932	852.293	749.216	747.576
1.535e-07	-1.63855	853.157	851.518	748.536	746.897
1.536e-07	-1.63721	852.382	850.745	747.856	746.219
1.537e-07	-1.63588	851.608	849.972	747.177	745.541
1.538e-07	-1.63456	850.835	849.2	746.498	744.864
1.539e-07	-1.63323	850.062	848.429	745.82	744.187
1.54e-07	-1.63191	849.29	847.658	745.143	743.511
1.541e-07	-1.63058	848.518	846.887	744.466	742.835
1.542e-07	-1.62926	847.747	846.118	743.789	742.16
1.543e-07	-1.62794	846.977	845.349	743.113	741.485
1.544e-07	-1.62662	846.207	844.58	742.438	740.812
1.545e-07	-1.62531	845.438	843.813	741.763	740.138
1.546e-07	-1.624	844.67	843.046	741.089	739.465
1.547e-07	-1.62268	843.902	842.279	740.416	738.793
1.548e-07	-1.62137	843.135	841.513	739.743	738.121
1.549e-07	-1.62006	842.368	840.748	739.07	737.45
1.55e-07	-1.61876	841.602	839.984	738.398	736.779
1.551e-07	-1.61745	840.837	839.22	737.727	736.109
1.552e-07	-1.61615	840.072	838.456	737.056	735.44
1.553e-07	-1.61485	839.308	837.694	736.385	734.771
1.554e-07	-1.61354	838.545	836.932	735.716	734.102
1.555e-07	-1.61225	837.782	836.17	735.047	733.434
1.556e-07	-1.61095	837.02	835.409	734.378	732.767
1.557e-07	-1.60965	836.259	834.649	733.71	732.1
1.558e-07	-1.60836	835.498	833.89	733.042	731.434
1.559e-07	-1.60707	834.738	833.131	732.375	730.768
1.56e-07	-1.60578	833.978	832.372	731.709	730.103
1.561e-07	-1.60449	833.219	831.615	731.043	729.438
1.562e-07	-1.6032	832.461	830.858	730.378	728.774
1.563e-07	-1.60192	831.703	830.101	729.713	728.111
1.564e-07	-1.60063	830.946	829.345	729.049	727.448
1.565e-07	-1.59935	830.19	828.59	728.385	726.786
1.566e-07	-1.59807	829.434	827.836	727.722	726.124
1.567e-07	-1.59679	828.679	827.082	727.059	725.462
1.568e-07	-1.59552	827.924	826.329	726.397	724.802
1.569e-07	-1.59424	827.17	825.576	725.736	724.141
1.57e-07	-1.59297	826.417	824.824	725.075	723.482
1.571e-07	-1.5917	825.664	824.072	724.414	722.823
1.572e-07	-1.59043	824.912	823.322	723.754	722.164
1.573e-07	-1.58916	824.161	822.571	723.095	721.506
1.574e-07	-1.58789	823.41	821.822	722.436	720.848
1.575e-07	-1.58663	822.659	821.073	721.778	720.192
1.576e-07	-1.58536	821.91	820.325	721.12	719.535
1.577e-07	-1.5841	821.161	819.577	720.463	718.879
1.578e-07	-1.58284	820.413	818.83	719.807	718.224
1.579e-07	-1.58158	819.665	818.083	719.151	717.569
1.58e-07	-1.58032	818.918	817.337	718.495	716.915
1.581e-07	-1.57907	818.171	816.592	717.84	716.261
1.582e-07	-1.57781	817.425	815.848	717.186	715.608
1.583e-07	-1.57656	816.68	815.104	716.532	714.955
1.584e-07	-1.57531	815.935	814.36	715.879	714.303
1.585e-07	-1.57406	815.191	813.617	715.226	713.652
1.586e-07	-1.57281	814.448	812.875	714.574	713.001
1.587e-07	-1.57157	813.705	812.134	713.922	712.35
1.588e-07	-1.57032	812.963	811.393	713.271	711.701
1.589e-07	-1.56908	812.222	810.652	712.62	711.051
1.59e-07	-1.56784	811.481	809.913	711.97	710.402
1.591e-07	-1.5666	810.74	809.174	711.321	709.754
1.592e-07	-1.56536	810.001	808.435	710.672	709.106
1.593e-07	-1.56413	809.261	807.697	710.023	708.459
1.594e-07	-1.56289	808.523	806.96	709.375	707.812
1.595e-07	-1.56166	807.785	806.223	708.728	707.166
1.596e-07	-1.56043	807.048	805.487	708.081	706.521
1.597e-07	-1.5592	806.311	804.752	707.435	705.875
1.598e-07	-1.55797	805.575	804.017	706.789	705.231
1.599e-07	-1.55674	804.84	803.283	706.144	704.587
1.6e-07	-1.55552	804.105	802.549	705.499	703.943
1.601e-07	-1.55429	803.371	801.817	704.855	703.301
1.602e-07	-1.55307	802.637	801.084	704.211	702.658
1.603e-07	-1.55185	801.904	800.352	703.568	702.016
1.604e-07	-1.55063	801.172	799.621	702.926	701.375
1.605e-07	-1.54941	800.44	798.891	702.284	700.734
1.606e-07	-1.5482	799.709	798.161	701.642	700.094
1.607e-07	-1.54698	798.978	797.431	701.001	699.454
1.608e-07	-1.54577	798.249	796.703	700.361	698.815
1.609e-07	-1.54456	797.519	795.975	699.721	698.176
1.61e-07	-1.54335	796.79	795.247	699.081	697.538
1.611e-07	-1.54214	796.062	794.52	698.443	696.9
1.612e-07	-1.54093	795.335	793.794	697.804	696.263
1.613e-07	-1.53973	794.608	793.068	697.167	695.627
1.614e-07	-1.53852	793.882	792.343	696.529	694.991
1.615e-07	-1.53732	793.156	791.619	695.893	694.355
1.616e-07	-1.53612	792.431	790.895	695.257	693.72
1.617e-07	-1.53492	791.706	790.172	694.621	693.086
1.618e-07	-1.53372	790.983	789.449	693.986	692.452
1.619e-07	-1.53253	790.259	788.727	693.351	691.819
1.62e-07	-1.53133	789.537	788.005	692.717	691.186
1.621e-07	-1.53014	788.815	787.284	692.084	690.554
1.622e-07	-1.52895	788.093	786.564	691.451	689.922
1.623e-07	-1.52776	787.372	785.845	690.818	689.29
1.624e-07	-1.52657	786.652	785.126	690.186	688.66
1.625e-07	-1.52538	785.932	784.407	689.555	688.03
1.626e-07	-1.5242	785.213	783.689	688.924	687.4
1.627e-07	-1.52301	784.495	782.972	688.294	686.771
1.628e-07	-1.52183	783.777	782.255	687.664	686.142
1.629e-07	-1.52065	783.06	781.539	687.035	685.514
1.63e-07	-1.51947	782.343	780.824	686.406	684.886
1.631e-07	-1.51829	781.627	780.109	685.778	684.259
1.632e-07	-1.51711	780.912	779.395	685.15	683.633
1.633e-07	-1.51594	780.197	778.681	684.523	683.007
1.634e-07	-1.51476	779.483	777.968	683.896	682.381
1.635e-07	-1.51359	778.769	777.255	683.27	681.756
1.636e-07	-1.51242	778.056	776.543	682.644	681.132
1.637e-07	-1.51125	777.343	775.832	682.019	680.508
1.638e-07	-1.51008	776.632	775.121	681.395	679.884
1.639e-07	-1.50892	775.92	774.411	680.771	679.262
1.64e-07	-1.50775	775.21	773.702	680.147	678.639
1.641e-07	-1.50659	774.5	772.993	679.524	678.017
1.642e-07	-1.50543	773.79	772.285	678.902	677.396
1.643e-07	-1.50426	773.081	771.577	678.28	676.775
1.644e-07	-1.5031	772.373	770.87	677.658	676.155
1.645e-07	-1.50195	771.665	770.163	677.037	675.535
1.646e-07	-1.50079	770.958	769.457	676.417	674.916
1.647e-07	-1.49964	770.252	768.752	675.797	674.297
1.648e-07	-1.49848	769.546	768.047	675.178	673.679
1.649e-07	-1.49733	768.84	767.343	674.559	673.061
1.65e-07	-1.49618	768.136	766.639	673.94	672.444
1.651e-07	-1.49503	767.431	765.936	673.323	671.828
1.652e-07	-1.49388	766.728	765.234	672.705	671.211
1.653e-07	-1.49274	766.025	764.532	672.089	670.596
1.654e-07	-1.49159	765.322	763.831	671.472	669.981
1.655e-07	-1.49045	764.621	763.13	670.857	669.366
1.656e-07	-1.4893	763.919	762.43	670.241	668.752
1.657e-07	-1.48816	763.219	761.731	669.627	668.138
1.658e-07	-1.48702	762.519	761.032	669.012	667.525
1.659e-07	-1.48589	761.819	760.333	668.399	666.913
1.66e-07	-1.48475	761.121	759.636	667.786	666.301
1.661e-07	-1.48361	760.422	758.939	667.173	665.689
1.662e-07	-1.48248	759.725	758.242	666.561	665.078
1.663e-07	-1.48135	759.027	757.546	665.949	664.468
1.664e-07	-1.48022	758.331	756.851	665.338	663.858
1.665e-07	-1.47909	757.635	756.156	664.728	663.248
1.666e-07	-1.47796	756.94	755.462	664.117	662.64
1.667e-07	-1.47683	756.245	754.768	663.508	662.031
1.668e-07	-1.47571	755.551	754.075	662.899	661.423
1.669e-07	-1.47458	754.857	753.383	662.29	660.816
1.67e-07	-1.47346	754.164	752.691	661.682	660.209
1.671e-07	-1.47234	753.472	751.999	661.075	659.603
1.672e-07	-1.47122	752.78	751.309	660.468	658.997
1.673e-07	-1.4701	752.089	750.619	659.861	658.391
1.674e-07	-1.46898	751.398	749.929	659.255	657.786
1.675e-07	-1.46787	750.708	749.24	658.65	657.182
1.676e-07	-1.46675	750.018	748.552	658.045	656.578
1.677e-07	-1.46564	749.33	747.864	657.441	655.975
1.678e-07	-1.46453	748.641	747.177	656.837	655.372
1.679e-07	-1.46342	747.953	746.49	656.233	654.77
1.68e-07	-1.46231	747.266	745.804	655.63	654.168
1.681e-07	-1.4612	746.58	745.118	655.028	653.567
1.682e-07	-1.46009	745.894	744.433	654.426	652.966
1.683e-07	-1.45899	745.208	743.749	653.825	652.366
1.684e-07	-1.45788	744.523	743.065	653.224	651.766
1.685e-07	-1.45678	743.839	742.382	652.623	651.166
1.686e-07	-1.45568	743.155	741.7	652.023	650.568
1.687e-07	-1.45458	742.472	741.018	651.424	649.969
1.688e-07	-1.45348	741.79	740.336	650.825	649.372
1.689e-07	-1.45239	741.108	739.655	650.227	648.774
1.69e-07	-1.45129	740.426	738.975	649.629	648.178
1.691e-07	-1.4502	739.745	738.295	649.032	647.581
1.692e-07	-1.4491	739.065	737.616	648.435	646.986
1.693e-07	-1.44801	738.385	736.937	647.838	646.39
1.694e-07	-1.44692	737.706	736.259	647.243	645.796
1.695e-07	-1.44583	737.028	735.582	646.647	645.201
1.696e-07	-1.44474	736.35	734.905	646.052	644.608
1.697e-07	-1.44366	735.672	734.229	645.458	644.014
1.698e-07	-1.44257	734.995	733.553	644.864	643.422
1.699e-07	-1.44149	734.319	732.878	644.271	642.829
1.7e-07	-1.44041	733.644	732.203	643.678	642.238
1.701e-07	-1.43932	732.968	731.529	643.086	641.646
1.702e-07	-1.43824	732.294	730.856	642.494	641.056
1.703e-07	-1.43717	731.62	730.183	641.903	640.465
1.704e-07	-1.43609	730.946	729.51	641.312	639.876
1.705e-07	-1.43501	730.274	728.839	640.721	639.286
1.706e-07	-1.43394	729.601	728.167	640.132	638.698
1.707e-07	-1.43286	728.93	727.497	639.542	638.109
1.708e-07	-1.43179	728.259	726.827	638.953	637.522
1.709e-07	-1.43072	727.588	726.157	638.365	636.934
1.71e-07	-1.42965	726.918	725.488	637.777	636.348
1.711e-07	-1.42858	726.249	724.82	637.19	635.761
1.712e-07	-1.42752	725.58	724.152	636.603	635.176
1.713e-07	-1.42645	724.911	723.485	636.017	634.59
1.714e-07	-1.42539	724.244	722.818	635.431	634.006
1.715e-07	-1.42432	723.577	722.152	634.846	633.421
1.716e-07	-1.42326	722.91	721.487	634.261	632.837
1.717e-07	-1.4222	722.244	720.822	633.676	632.254
1.718e-07	-1.42114	721.578	720.157	633.093	631.671
1.719e-07	-1.42008	720.914	719.493	632.509	631.089
1.72e-07	-1.41903	720.249	718.83	631.926	630.507
1.721e-07	-1.41797	719.585	718.167	631.344	629.926
1.722e-07	-1.41692	718.922	717.505	630.762	629.345
1.723e-07	-1.41586	718.26	716.844	630.181	628.765
1.724e-07	-1.41481	717.597	716.183	629.6	628.185
1.725e-07	-1.41376	716.936	715.522	629.019	627.606
1.726e-07	-1.41271	716.275	714.862	628.439	627.027
1.727e-07	-1.41166	715.615	714.203	627.86	626.448
1.728e-07	-1.41062	714.955	713.544	627.281	625.87
1.729e-07	-1.40957	714.295	712.886	626.703	625.293
1.73e-07	-1.40853	713.637	712.228	626.125	624.716
1.731e-07	-1.40748	712.979	711.571	625.547	624.14
1.732e-07	-1.40644	712.321	710.915	624.97	623.564
1.733e-07	-1.4054	711.664	710.259	624.394	622.988
1.734e-07	-1.40436	711.007	709.603	623.818	622.413
1.735e-07	-1.40332	710.352	708.948	623.242	621.839
1.736e-07	-1.40229	709.696	708.294	622.667	621.265
1.737e-07	-1.40125	709.041	707.64	622.093	620.692
1.738e-07	-1.40021	708.387	706.987	621.519	620.119
1.739e-07	-1.39918	707.733	706.334	620.945	619.546
1.74e-07	-1.39815	707.08	705.682	620.372	618.974
1.741e-07	-1.39712	706.428	705.031	619.8	618.403
1.742e-07	-1.39609	705.776	704.38	619.228	617.831
1.743e-07	-1.39506	705.124	703.729	618.656	617.261
1.744e-07	-1.39403	704.473	703.079	618.085	616.691
1.745e-07	-1.39301	703.823	702.43	617.514	616.121
1.746e-07	-1.39198	703.173	701.781	616.944	615.552
1.747e-07	-1.39096	702.524	701.133	616.374	614.983
1.748e-07	-1.38994	701.875	700.485	615.805	614.415
1.749e-07	-1.38892	701.227	699.838	615.237	613.848
1.75e-07	-1.3879	700.579	699.191	614.668	613.28
1.751e-07	-1.38688	699.932	698.545	614.101	612.714
1.752e-07	-1.38586	699.286	697.9	613.533	612.148
1.753e-07	-1.38484	698.64	697.255	612.967	611.582
1.754e-07	-1.38383	697.994	696.61	612.4	611.017
1.755e-07	-1.38281	697.349	695.967	611.835	610.452
1.756e-07	-1.3818	696.705	695.323	611.269	609.888
1.757e-07	-1.38079	696.061	694.681	610.705	609.324
1.758e-07	-1.37978	695.418	694.038	610.14	608.76
1.759e-07	-1.37877	694.775	693.397	609.576	608.198
1.76e-07	-1.37776	694.133	692.756	609.013	607.635
1.761e-07	-1.37675	693.492	692.115	608.45	607.073
1.762e-07	-1.37575	692.851	691.475	607.888	606.512
1.763e-07	-1.37474	692.21	690.836	607.326	605.951
1.764e-07	-1.37374	691.57	690.197	606.764	605.391
1.765e-07	-1.37274	690.931	689.558	606.203	604.831
1.766e-07	-1.37174	690.292	688.92	605.643	604.271
1.767e-07	-1.37074	689.654	688.283	605.083	603.712
1.768e-07	-1.36974	689.016	687.646	604.523	603.154
1.769e-07	-1.36874	688.379	687.01	603.964	602.595
1.77e-07	-1.36774	687.742	686.375	603.406	602.038
1.771e-07	-1.36675	687.106	685.739	602.848	601.481
1.772e-07	-1.36575	686.471	685.105	602.29	600.924
1.773e-07	-1.36476	685.836	684.471	601.733	600.368
1.774e-07	-1.36377	685.201	683.837	601.176	599.812
1.775e-07	-1.36278	684.567	683.204	600.62	599.257
1.776e-07	-1.36179	683.934	682.572	600.064	598.702
1.777e-07	-1.3608	683.301	681.94	599.509	598.148
1.778e-07	-1.35981	682.669	681.309	598.954	597.594
1.779e-07	-1.35883	682.037	680.678	598.4	597.041
1.78e-07	-1.35784	681.406	680.048	597.846	596.488
1.781e-07	-1.35686	680.775	679.418	597.293	595.936
1.782e-07	-1.35588	680.145	678.789	596.74	595.384
1.783e-07	-1.35489	679.515	678.16	596.187	594.832
1.784e-07	-1.35391	678.886	677.532	595.635	594.282
1.785e-07	-1.35294	678.258	676.905	595.084	593.731
1.786e-07	-1.35196	677.63	676.278	594.533	593.181
1.787e-07	-1.35098	677.002	675.651	593.982	592.631
1.788e-07	-1.35	676.375	675.025	593.432	592.082
1.789e-07	-1.34903	675.749	674.4	592.883	591.534
1.79e-07	-1.34806	675.123	673.775	592.334	590.986
1.791e-07	-1.34708	674.498	673.15	591.785	590.438
1.792e-07	-1.34611	673.873	672.527	591.237	589.891
1.793e-07	-1.34514	673.249	671.903	590.689	589.344
1.794e-07	-1.34417	672.625	671.281	590.142	588.798
1.795e-07	-1.3432	672.002	670.658	589.595	588.252
1.796e-07	-1.34224	671.379	670.037	589.049	587.707
1.797e-07	-1.34127	670.757	669.416	588.503	587.162
1.798e-07	-1.34031	670.135	668.795	587.958	586.617
1.799e-07	-1.33934	669.514	668.175	587.413	586.074
1.8e-07	-1.33838	668.894	667.555	586.868	585.53
1.801e-07	-1.33742	668.274	666.936	586.325	584.987
1.802e-07	-1.33646	667.654	666.318	585.781	584.445
1.803e-07	-1.3355	667.035	665.7	585.238	583.903
1.804e-07	-1.33454	666.417	665.083	584.695	583.361
1.805e-07	-1.33358	665.799	664.466	584.153	582.82
1.806e-07	-1.33263	665.182	663.849	583.612	582.279
1.807e-07	-1.33167	664.565	663.233	583.071	581.739
1.808e-07	-1.33072	663.949	662.618	582.53	581.199
1.809e-07	-1.32977	663.333	662.003	581.99	580.66
1.81e-07	-1.32882	662.718	661.389	581.45	580.121
1.811e-07	-1.32787	662.103	660.775	580.911	579.583
1.812e-07	-1.32692	661.489	660.162	580.372	579.045
1.813e-07	-1.32597	660.875	659.549	579.833	578.507
1.814e-07	-1.32502	660.262	658.937	579.296	577.97
1.815e-07	-1.32407	659.65	658.326	578.758	577.434
1.816e-07	-1.32313	659.038	657.715	578.221	576.898
1.817e-07	-1.32218	658.426	657.104	577.685	576.362
1.818e-07	-1.32124	657.815	656.494	577.149	575.827
1.819e-07	-1.3203	657.205	655.884	576.613	575.293
1.82e-07	-1.31936	656.595	655.275	576.078	574.758
1.821e-07	-1.31842	655.985	654.667	575.543	574.225
1.822e-07	-1.31748	655.377	654.059	575.009	573.691
1.823e-07	-1.31654	654.768	653.452	574.475	573.159
1.824e-07	-1.31561	654.16	652.845	573.942	572.626
1.825e-07	-1.31467	653.553	652.238	573.409	572.094
1.826e-07	-1.31374	652.946	651.633	572.877	571.563
1.827e-07	-1.3128	652.34	651.027	572.345	571.032
1.828e-07	-1.31187	651.734	650.422	571.813	570.501
1.829e-07	-1.31094	651.129	649.818	571.282	569.971
1.83e-07	-1.31001	650.524	649.214	570.752	569.442
1.831e-07	-1.30908	649.92	648.611	570.222	568.912
1.832e-07	-1.30815	649.316	648.008	569.692	568.384
1.833e-07	-1.30722	648.713	647.406	569.163	567.855
1.834e-07	-1.3063	648.111	646.804	568.634	567.328
1.835e-07	-1.30537	647.509	646.203	568.106	566.8
1.836e-07	-1.30445	646.907	645.603	567.578	566.273
1.837e-07	-1.30353	646.306	645.002	567.051	565.747
1.838e-07	-1.3026	645.705	644.403	566.524	565.221
1.839e-07	-1.30168	645.105	643.804	565.997	564.695
1.84e-07	-1.30076	644.506	643.205	565.471	564.17
1.841e-07	-1.29985	643.907	642.607	564.946	563.646
1.842e-07	-1.29893	643.308	642.009	564.421	563.122
1.843e-07	-1.29801	642.71	641.412	563.896	562.598
1.844e-07	-1.29709	642.113	640.816	563.372	562.075
1.845e-07	-1.29618	641.516	640.22	562.848	561.552
1.846e-07	-1.29527	640.92	639.624	562.325	561.029
1.847e-07	-1.29435	640.324	639.029	561.802	560.508
1.848e-07	-1.29344	639.728	638.435	561.279	559.986
1.849e-07	-1.29253	639.133	637.841	560.758	559.465
1.85e-07	-1.29162	638.539	637.247	560.236	558.944
1.851e-07	-1.29071	637.945	636.654	559.715	558.424
1.852e-07	-1.28981	637.352	636.062	559.194	557.905
1.853e-07	-1.2889	636.759	635.47	558.674	557.385
1.854e-07	-1.28799	636.167	634.879	558.155	556.867
1.855e-07	-1.28709	635.575	634.288	557.635	556.348
1.856e-07	-1.28619	634.984	633.697	557.117	555.831
1.857e-07	-1.28528	634.393	633.108	556.598	555.313
1.858e-07	-1.28438	633.803	632.518	556.08	554.796
1.859e-07	-1.28348	633.213	631.929	555.563	554.28
1.86e-07	-1.28258	632.624	631.341	555.046	553.763
1.861e-07	-1.28168	632.035	630.753	554.53	553.248
1.862e-07	-1.28079	631.447	630.166	554.013	552.733
1.863e-07	-1.27989	630.859	629.579	553.498	552.218
1.864e-07	-1.27899	630.272	628.993	552.983	551.704
1.865e-07	-1.2781	629.685	628.407	552.468	551.19
1.866e-07	-1.27721	629.099	627.822	551.954	550.676
1.867e-07	-1.27631	628.513	627.237	551.44	550.163
1.868e-07	-1.27542	627.928	626.653	550.926	549.651
1.869e-07	-1.27453	627.343	626.069	550.413	549.139
1.87e-07	-1.27364	626.759	625.486	549.901	548.627
1.871e-07	-1.27275	626.175	624.903	549.389	548.116
1.872e-07	-1.27187	625.592	624.32	548.877	547.605
1.873e-07	-1.27098	625.01	623.739	548.366	547.095
1.874e-07	-1.27009	624.428	623.157	547.855	546.585
1.875e-07	-1.26921	623.846	622.577	547.345	546.076
1.876e-07	-1.26832	623.265	621.996	546.835	545.567
1.877e-07	-1.26744	622.684	621.417	546.325	545.058
1.878e-07	-1.26656	622.104	620.837	545.816	544.55
1.879e-07	-1.26568	621.524	620.259	545.308	544.042
1.88e-07	-1.2648	620.945	619.68	544.8	543.535
1.881e-07	-1.26392	620.367	619.103	544.292	543.028
1.882e-07	-1.26304	619.789	618.525	543.785	542.522
1.883e-07	-1.26217	619.211	617.949	543.278	542.016
1.884e-07	-1.26129	618.634	617.373	542.772	541.511
1.885e-07	-1.26042	618.057	616.797	542.266	541.005
1.886e-07	-1.25954	617.481	616.222	541.76	540.501
1.887e-07	-1.25867	616.905	615.647	541.255	539.997
1.888e-07	-1.2578	616.33	615.073	540.751	539.493
1.889e-07	-1.25692	615.756	614.499	540.247	538.99
1.89e-07	-1.25605	615.182	613.926	539.743	538.487
1.891e-07	-1.25519	614.608	613.353	539.24	537.985
1.892e-07	-1.25432	614.035	612.781	538.737	537.483
1.893e-07	-1.25345	613.462	612.209	538.234	536.981
1.894e-07	-1.25258	612.89	611.638	537.732	536.48
1.895e-07	-1.25172	612.319	611.067	537.231	535.979
1.896e-07	-1.25085	611.747	610.497	536.73	535.479
1.897e-07	-1.24999	611.177	609.927	536.229	534.979
1.898e-07	-1.24913	610.607	609.357	535.729	534.48
1.899e-07	-1.24827	610.037	608.789	535.229	533.981
1.9e-07	-1.24741	609.468	608.22	534.73	533.482
1.901e-07	-1.24655	608.899	607.653	534.231	532.984
1.902e-07	-1.24569	608.331	607.085	533.732	532.487
1.903e-07	-1.24483	607.763	606.519	533.234	531.99
1.904e-07	-1.24397	607.196	605.952	532.737	531.493
1.905e-07	-1.24312	606.63	605.386	532.24	530.996
1.906e-07	-1.24226	606.063	604.821	531.743	530.501
1.907e-07	-1.24141	605.498	604.256	531.247	530.005
1.908e-07	-1.24055	604.932	603.692	530.751	529.51
1.909e-07	-1.2397	604.368	603.128	530.255	529.015
1.91e-07	-1.23885	603.804	602.565	529.76	528.521
1.911e-07	-1.238	603.24	602.002	529.266	528.028
1.912e-07	-1.23715	602.677	601.439	528.771	527.534
1.913e-07	-1.2363	602.114	600.878	528.278	527.041
1.914e-07	-1.23545	601.552	600.316	527.784	526.549
1.915e-07	-1.23461	600.99	599.755	527.291	526.057
1.916e-07	-1.23376	600.429	599.195	526.799	525.565
1.917e-07	-1.23292	599.868	598.635	526.307	525.074
1.918e-07	-1.23207	599.307	598.075	525.815	524.583
1.919e-07	-1.23123	598.748	597.516	525.324	524.093
1.92e-07	-1.23039	598.188	596.958	524.834	523.603
1.921e-07	-1.22954	597.63	596.4	524.343	523.114
1.922e-07	-1.2287	597.071	595.842	523.853	522.625
1.923e-07	-1.22786	596.513	595.285	523.364	522.136
1.924e-07	-1.22703	595.956	594.729	522.875	521.648
1.925e-07	-1.22619	595.399	594.173	522.386	521.16
1.926e-07	-1.22535	594.843	593.617	521.898	520.673
1.927e-07	-1.22452	594.287	593.062	521.41	520.186
1.928e-07	-1.22368	593.731	592.508	520.923	519.699
1.929e-07	-1.22285	593.176	591.954	520.436	519.213
1.93e-07	-1.22201	592.622	591.4	519.95	518.728
1.931e-07	-1.22118	592.068	590.847	519.464	518.242
1.932e-07	-1.22035	591.514	590.294	518.978	517.758
1.933e-07	-1.21952	590.961	589.742	518.493	517.273
1.934e-07	-1.21869	590.409	589.19	518.008	516.789
1.935e-07	-1.21786	589.857	588.639	517.524	516.306
1.936e-07	-1.21703	589.305	588.088	517.04	515.823
1.937e-07	-1.21621	588.754	587.538	516.556	515.34
1.938e-07	-1.21538	588.204	586.988	516.073	514.858
1.939e-07	-1.21456	587.654	586.439	515.591	514.376
1.94e-07	-1.21373	587.104	585.89	515.108	513.895
1.941e-07	-1.21291	586.555	585.342	514.627	513.414
1.942e-07	-1.21208	586.006	584.794	514.145	512.933
1.943e-07	-1.21126	585.458	584.247	513.664	512.453
1.944e-07	-1.21044	584.91	583.7	513.184	511.973
1.945e-07	-1.20962	584.363	583.153	512.704	511.494
1.946e-07	-1.2088	583.816	582.607	512.224	511.015
1.947e-07	-1.20799	583.27	582.062	511.745	510.537
1.948e-07	-1.20717	582.724	581.517	511.266	510.058
1.949e-07	-1.20635	582.179	580.972	510.787	509.581
1.95e-07	-1.20554	581.634	580.428	510.309	509.104
1.951e-07	-1.20472	581.09	579.885	509.832	508.627
1.952e-07	-1.20391	580.546	579.342	509.354	508.15
1.953e-07	-1.20309	580.002	578.799	508.878	507.674
1.954e-07	-1.20228	579.459	578.257	508.401	507.199
1.955e-07	-1.20147	578.917	577.715	507.925	506.724
1.956e-07	-1.20066	578.375	577.174	507.45	506.249
1.957e-07	-1.19985	577.833	576.633	506.975	505.775
1.958e-07	-1.19904	577.292	576.093	506.5	505.301
1.959e-07	-1.19824	576.752	575.553	506.026	504.827
1.96e-07	-1.19743	576.212	575.014	505.552	504.354
1.961e-07	-1.19662	575.672	574.475	505.078	503.882
1.962e-07	-1.19582	575.133	573.937	504.605	503.409
1.963e-07	-1.19501	574.594	573.399	504.133	502.938
1.964e-07	-1.19421	574.056	572.862	503.66	502.466
1.965e-07	-1.19341	573.518	572.325	503.189	501.995
1.966e-07	-1.19261	572.981	571.788	502.717	501.525
1.967e-07	-1.1918	572.444	571.252	502.246	501.055
1.968e-07	-1.191	571.908	570.717	501.776	500.585
1.969e-07	-1.1902	571.372	570.182	501.306	500.115
1.97e-07	-1.18941	570.837	569.647	500.836	499.647
1.971e-07	-1.18861	570.302	569.113	500.367	499.178
1.972e-07	-1.18781	569.767	568.579	499.898	498.71
1.973e-07	-1.18702	569.233	568.046	499.429	498.242
1.974e-07	-1.18622	568.7	567.514	498.961	497.775
1.975e-07	-1.18543	568.167	566.981	498.493	497.308
1.976e-07	-1.18463	567.634	566.45	498.026	496.842
1.977e-07	-1.18384	567.102	565.918	497.559	496.375
1.978e-07	-1.18305	566.57	565.387	497.093	495.91
1.979e-07	-1.18226	566.039	564.857	496.627	495.445
1.98e-07	-1.18147	565.509	564.327	496.161	494.98
1.981e-07	-1.18068	564.978	563.798	495.696	494.515
1.982e-07	-1.17989	564.449	563.269	495.231	494.051
1.983e-07	-1.1791	563.919	562.74	494.767	493.588
1.984e-07	-1.17832	563.39	562.212	494.303	493.125
1.985e-07	-1.17753	562.862	561.685	493.839	492.662
1.986e-07	-1.17675	562.334	561.157	493.376	492.199
1.987e-07	-1.17596	561.807	560.631	492.913	491.737
1.988e-07	-1.17518	561.28	560.105	492.451	491.276
1.989e-07	-1.1744	560.753	559.579	491.989	490.815
1.99e-07	-1.17361	560.227	559.054	491.527	490.354
1.991e-07	-1.17283	559.702	558.529	491.066	489.894
1.992e-07	-1.17205	559.176	558.004	490.606	489.434
1.993e-07	-1.17127	558.652	557.481	490.145	488.974
1.994e-07	-1.1705	558.128	556.957	489.685	488.515
1.995e-07	-1.16972	557.604	556.434	489.226	488.056
1.996e-07	-1.16894	557.081	555.912	488.767	487.598
1.997e-07	-1.16816	556.558	555.39	488.308	487.14
1.998e-07	-1.16739	556.035	554.868	487.85	486.682
1.999e-07	-1.16661	555.513	554.347	487.392	486.225
2e-07	-1.16584	554.992	553.826	486.934	485.768
2.001e-07	-1.16507	554.471	553.306	486.477	485.312
2.002e-07	-1.1643	553.951	552.786	486.021	484.856
2.003e-07	-1.16353	553.43	552.267	485.564	484.401
2.004e-07	-1.16275	552.911	551.748	485.108	483.946
2.005e-07	-1.16199	552.392	551.23	484.653	483.491
2.006e-07	-1.16122	551.873	550.712	484.198	483.037
2.007e-07	-1.16045	551.355	550.194	483.743	482.583
2.008e-07	-1.15968	550.837	549.677	483.289	482.129
[truncated: 2,991 more rows]

## Sheet: Fig. 3f
Distance (m)	vdw	dl (z = +7.1 mV)	total (z = +7.1 mV)	dl (z = -19.9 mV)	total (z = -19.9 mV)
1e-09	-12.8737	1.76911	-11.4418	13.8977	0.68683
1.001e-06	0.3331	1.76783	1.76392	13.8877	13.8838
2.001e-06	0.33605	1.76656	1.76584	13.8777	13.877
3.001e-06	0.33631	1.76528	1.76507	13.8677	13.8675
4.001e-06	0.3362	1.76401	1.76393	13.8577	13.8576
5.001e-06	0.33601	1.76274	1.7627	13.8477	13.8476
6.001e-06	0.33578	1.76146	1.76145	13.8377	13.8377
7.001e-06	0.33555	1.76019	1.76018	13.8277	13.8277
8.001e-06	0.33531	1.75892	1.75892	13.8177	13.8177
9.001e-06	0.33507	1.75765	1.75765	13.8077	13.8077
1.0001e-05	0.33483	1.75638	1.75638	13.7977	13.7977
1.1001e-05	0.33459	1.75511	1.75511	13.7878	13.7878
1.2001e-05	0.33435	1.75384	1.75384	13.7778	13.7778
1.3001e-05	0.3341	1.75257	1.75257	13.7678	13.7678
1.4001e-05	0.33386	1.75131	1.75131	13.7579	13.7579
1.5001e-05	0.33362	1.75004	1.75004	13.7479	13.7479
1.6001e-05	0.33338	1.74877	1.74877	13.738	13.738
1.7001e-05	0.33314	1.74751	1.74751	13.728	13.728
1.8001e-05	0.3329	1.74624	1.74624	13.7181	13.7181
1.9001e-05	0.33266	1.74498	1.74498	13.7082	13.7082
2.0001e-05	0.33242	1.74371	1.74371	13.6982	13.6982
2.1001e-05	0.33218	1.74245	1.74245	13.6883	13.6883
2.2001e-05	0.33193	1.74119	1.74119	13.6784	13.6784
2.3001e-05	0.33169	1.73993	1.73993	13.6685	13.6685
2.4001e-05	0.33145	1.73867	1.73867	13.6586	13.6586
2.5001e-05	0.33121	1.73741	1.73741	13.6487	13.6487
2.6001e-05	0.33097	1.73615	1.73615	13.6388	13.6388
2.7001e-05	0.33073	1.73489	1.73489	13.6289	13.6289
2.8001e-05	0.33049	1.73363	1.73363	13.619	13.619
2.9001e-05	0.33025	1.73237	1.73237	13.6091	13.6091
3.0001e-05	0.33001	1.73111	1.73111	13.5992	13.5992
3.1001e-05	0.32977	1.72986	1.72986	13.5894	13.5894
3.2001e-05	0.32953	1.7286	1.7286	13.5795	13.5795
3.3001e-05	0.3293	1.72734	1.72734	13.5696	13.5696
3.4001e-05	0.32906	1.72609	1.72609	13.5598	13.5598
3.5001e-05	0.32882	1.72484	1.72484	13.5499	13.5499
3.6001e-05	0.32858	1.72358	1.72358	13.5401	13.5401
3.7001e-05	0.32834	1.72233	1.72233	13.5302	13.5302
3.8001e-05	0.3281	1.72108	1.72108	13.5204	13.5204
3.9001e-05	0.32786	1.71983	1.71983	13.5106	13.5106
4.0001e-05	0.32762	1.71857	1.71857	13.5008	13.5008
4.1001e-05	0.32739	1.71732	1.71732	13.4909	13.4909
4.2001e-05	0.32715	1.71607	1.71607	13.4811	13.4811
4.3001e-05	0.32691	1.71483	1.71483	13.4713	13.4713
4.4001e-05	0.32667	1.71358	1.71358	13.4615	13.4615
4.5001e-05	0.32643	1.71233	1.71233	13.4517	13.4517
4.6001e-05	0.3262	1.71108	1.71108	13.4419	13.4419
4.7001e-05	0.32596	1.70984	1.70984	13.4321	13.4321
4.8001e-05	0.32572	1.70859	1.70859	13.4223	13.4223
4.9001e-05	0.32548	1.70734	1.70734	13.4125	13.4125
5.0001e-05	0.32525	1.7061	1.7061	13.4027	13.4027
5.1001e-05	0.32501	1.70486	1.70486	13.393	13.393
5.2001e-05	0.32477	1.70361	1.70361	13.3832	13.3832
5.3001e-05	0.32453	1.70237	1.70237	13.3735	13.3735
5.4001e-05	0.3243	1.70113	1.70113	13.3637	13.3637
5.5001e-05	0.32406	1.69989	1.69989	13.3539	13.3539
5.6001e-05	0.32382	1.69865	1.69865	13.3442	13.3442
5.7001e-05	0.32359	1.69741	1.69741	13.3345	13.3345
5.8001e-05	0.32335	1.69617	1.69617	13.3247	13.3247
5.9001e-05	0.32312	1.69493	1.69493	13.315	13.315
6.0001e-05	0.32288	1.69369	1.69369	13.3053	13.3053
6.1001e-05	0.32264	1.69245	1.69245	13.2955	13.2955
6.2001e-05	0.32241	1.69121	1.69121	13.2858	13.2858
6.3001e-05	0.32217	1.68998	1.68998	13.2761	13.2761
6.4001e-05	0.32194	1.68874	1.68874	13.2664	13.2664
6.5001e-05	0.3217	1.68751	1.68751	13.2567	13.2567
6.6001e-05	0.32147	1.68627	1.68627	13.247	13.247
6.7001e-05	0.32123	1.68504	1.68504	13.2373	13.2373
6.8001e-05	0.321	1.68381	1.68381	13.2276	13.2276
6.9001e-05	0.32076	1.68257	1.68257	13.2179	13.2179
7.0001e-05	0.32053	1.68134	1.68134	13.2083	13.2083
7.1001e-05	0.32029	1.68011	1.68011	13.1986	13.1986
7.2001e-05	0.32006	1.67888	1.67888	13.1889	13.1889
7.3001e-05	0.31982	1.67765	1.67765	13.1793	13.1793
7.4001e-05	0.31959	1.67642	1.67642	13.1696	13.1696
7.5001e-05	0.31935	1.67519	1.67519	13.16	13.16
7.6001e-05	0.31912	1.67397	1.67397	13.1503	13.1503
7.7001e-05	0.31889	1.67274	1.67274	13.1407	13.1407
7.8001e-05	0.31865	1.67151	1.67151	13.131	13.131
7.9001e-05	0.31842	1.67028	1.67028	13.1214	13.1214
8.0001e-05	0.31818	1.66906	1.66906	13.1118	13.1118
8.1001e-05	0.31795	1.66783	1.66783	13.1021	13.1021
8.2001e-05	0.31772	1.66661	1.66661	13.0925	13.0925
8.3001e-05	0.31748	1.66539	1.66539	13.0829	13.0829
8.4001e-05	0.31725	1.66416	1.66416	13.0733	13.0733
8.5001e-05	0.31702	1.66294	1.66294	13.0637	13.0637
8.6001e-05	0.31678	1.66172	1.66172	13.0541	13.0541
8.7001e-05	0.31655	1.6605	1.6605	13.0445	13.0445
8.8001e-05	0.31632	1.65928	1.65928	13.0349	13.0349
8.9001e-05	0.31609	1.65806	1.65806	13.0253	13.0253
9.0001e-05	0.31585	1.65684	1.65684	13.0158	13.0158
9.1001e-05	0.31562	1.65562	1.65562	13.0062	13.0062
9.2001e-05	0.31539	1.6544	1.6544	12.9966	12.9966
9.3001e-05	0.31516	1.65319	1.65319	12.9871	12.9871
9.4001e-05	0.31493	1.65197	1.65197	12.9775	12.9775
9.5001e-05	0.31469	1.65075	1.65075	12.968	12.968
9.6001e-05	0.31446	1.64954	1.64954	12.9584	12.9584
9.7001e-05	0.31423	1.64832	1.64832	12.9489	12.9489
9.8001e-05	0.314	1.64711	1.64711	12.9393	12.9393
9.9001e-05	0.31377	1.6459	1.6459	12.9298	12.9298
0.000100001	0.31354	1.64468	1.64468	12.9203	12.9203
0.000101001	0.31331	1.64347	1.64347	12.9108	12.9108
0.000102001	0.31308	1.64226	1.64226	12.9012	12.9012
0.000103001	0.31284	1.64105	1.64105	12.8917	12.8917
0.000104001	0.31261	1.63984	1.63984	12.8822	12.8822
0.000105001	0.31238	1.63863	1.63863	12.8727	12.8727
0.000106001	0.31215	1.63742	1.63742	12.8632	12.8632
0.000107001	0.31192	1.63621	1.63621	12.8537	12.8537
0.000108001	0.31169	1.63501	1.63501	12.8443	12.8443
0.000109001	0.31146	1.6338	1.6338	12.8348	12.8348
0.000110001	0.31123	1.63259	1.63259	12.8253	12.8253
0.000111001	0.311	1.63139	1.63139	12.8158	12.8158
0.000112001	0.31077	1.63018	1.63018	12.8064	12.8064
0.000113001	0.31054	1.62898	1.62898	12.7969	12.7969
0.000114001	0.31031	1.62777	1.62777	12.7874	12.7874
0.000115001	0.31008	1.62657	1.62657	12.778	12.778
0.000116001	0.30985	1.62537	1.62537	12.7685	12.7685
0.000117001	0.30963	1.62417	1.62417	12.7591	12.7591
0.000118001	0.3094	1.62296	1.62296	12.7497	12.7497
0.000119001	0.30917	1.62176	1.62176	12.7402	12.7402
0.000120001	0.30894	1.62056	1.62056	12.7308	12.7308
0.000121001	0.30871	1.61936	1.61936	12.7214	12.7214
0.000122001	0.30848	1.61817	1.61817	12.712	12.712
0.000123001	0.30825	1.61697	1.61697	12.7026	12.7026
0.000124001	0.30803	1.61577	1.61577	12.6931	12.6931
0.000125001	0.3078	1.61457	1.61457	12.6837	12.6837
0.000126001	0.30757	1.61338	1.61338	12.6743	12.6743
0.000127001	0.30734	1.61218	1.61218	12.6649	12.6649
0.000128001	0.30711	1.61099	1.61099	12.6556	12.6556
0.000129001	0.30689	1.60979	1.60979	12.6462	12.6462
0.000130001	0.30666	1.6086	1.6086	12.6368	12.6368
0.000131001	0.30643	1.60741	1.60741	12.6274	12.6274
0.000132001	0.3062	1.60621	1.60621	12.6181	12.6181
0.000133001	0.30598	1.60502	1.60502	12.6087	12.6087
0.000134001	0.30575	1.60383	1.60383	12.5993	12.5993
0.000135001	0.30552	1.60264	1.60264	12.59	12.59
0.000136001	0.3053	1.60145	1.60145	12.5807	12.5807
0.000137001	0.30507	1.60026	1.60026	12.5713	12.5713
0.000138001	0.30484	1.59907	1.59907	12.562	12.562
0.000139001	0.30462	1.59788	1.59788	12.5526	12.5526
0.000140001	0.30439	1.5967	1.5967	12.5433	12.5433
0.000141001	0.30416	1.59551	1.59551	12.534	12.534
0.000142001	0.30394	1.59432	1.59432	12.5247	12.5247
0.000143001	0.30371	1.59314	1.59314	12.5154	12.5154
0.000144001	0.30349	1.59195	1.59195	12.5061	12.5061
0.000145001	0.30326	1.59077	1.59077	12.4968	12.4968
0.000146001	0.30303	1.58959	1.58959	12.4875	12.4875
0.000147001	0.30281	1.5884	1.5884	12.4782	12.4782
0.000148001	0.30258	1.58722	1.58722	12.4689	12.4689
0.000149001	0.30236	1.58604	1.58604	12.4596	12.4596
0.000150001	0.30213	1.58486	1.58486	12.4503	12.4503
0.000151001	0.30191	1.58368	1.58368	12.441	12.441
0.000152001	0.30168	1.5825	1.5825	12.4318	12.4318
0.000153001	0.30146	1.58132	1.58132	12.4225	12.4225
0.000154001	0.30123	1.58014	1.58014	12.4133	12.4133
0.000155001	0.30101	1.57896	1.57896	12.404	12.404
0.000156001	0.30078	1.57779	1.57779	12.3948	12.3948
0.000157001	0.30056	1.57661	1.57661	12.3855	12.3855
0.000158001	0.30034	1.57544	1.57544	12.3763	12.3763
0.000159001	0.30011	1.57426	1.57426	12.367	12.367
0.000160001	0.29989	1.57309	1.57309	12.3578	12.3578
0.000161001	0.29966	1.57191	1.57191	12.3486	12.3486
0.000162001	0.29944	1.57074	1.57074	12.3394	12.3394
0.000163001	0.29922	1.56957	1.56957	12.3302	12.3302
0.000164001	0.29899	1.56839	1.56839	12.321	12.321
0.000165001	0.29877	1.56722	1.56722	12.3117	12.3117
0.000166001	0.29855	1.56605	1.56605	12.3026	12.3026
0.000167001	0.29832	1.56488	1.56488	12.2934	12.2934
0.000168001	0.2981	1.56371	1.56371	12.2842	12.2842
0.000169001	0.29788	1.56254	1.56254	12.275	12.275
0.000170001	0.29766	1.56137	1.56137	12.2658	12.2658
0.000171001	0.29743	1.56021	1.56021	12.2567	12.2567
0.000172001	0.29721	1.55904	1.55904	12.2475	12.2475
0.000173001	0.29699	1.55787	1.55787	12.2383	12.2383
0.000174001	0.29677	1.55671	1.55671	12.2292	12.2292
0.000175001	0.29654	1.55554	1.55554	12.22	12.22
0.000176001	0.29632	1.55438	1.55438	12.2109	12.2109
0.000177001	0.2961	1.55321	1.55321	12.2017	12.2017
0.000178001	0.29588	1.55205	1.55205	12.1926	12.1926
0.000179001	0.29566	1.55089	1.55089	12.1834	12.1834
0.000180001	0.29543	1.54973	1.54973	12.1743	12.1743
0.000181001	0.29521	1.54857	1.54857	12.1652	12.1652
0.000182001	0.29499	1.5474	1.5474	12.1561	12.1561
0.000183001	0.29477	1.54624	1.54624	12.147	12.147
0.000184001	0.29455	1.54509	1.54509	12.1379	12.1379
0.000185001	0.29433	1.54393	1.54393	12.1288	12.1288
0.000186001	0.29411	1.54277	1.54277	12.1197	12.1197
0.000187001	0.29389	1.54161	1.54161	12.1106	12.1106
0.000188001	0.29367	1.54045	1.54045	12.1015	12.1015
0.000189001	0.29345	1.5393	1.5393	12.0924	12.0924
0.000190001	0.29323	1.53814	1.53814	12.0833	12.0833
0.000191001	0.29301	1.53699	1.53699	12.0742	12.0742
0.000192001	0.29279	1.53583	1.53583	12.0652	12.0652
0.000193001	0.29257	1.53468	1.53468	12.0561	12.0561
0.000194001	0.29235	1.53353	1.53353	12.0471	12.0471
0.000195001	0.29213	1.53237	1.53237	12.038	12.038
0.000196001	0.29191	1.53122	1.53122	12.029	12.029
0.000197001	0.29169	1.53007	1.53007	12.0199	12.0199
0.000198001	0.29147	1.52892	1.52892	12.0109	12.0109
0.000199001	0.29125	1.52777	1.52777	12.0018	12.0018
0.000200001	0.29103	1.52662	1.52662	11.9928	11.9928
0.000201001	0.29081	1.52547	1.52547	11.9838	11.9838
0.000202001	0.29059	1.52432	1.52432	11.9748	11.9748
0.000203001	0.29037	1.52318	1.52318	11.9657	11.9657
0.000204001	0.29015	1.52203	1.52203	11.9567	11.9567
0.000205001	0.28994	1.52088	1.52088	11.9477	11.9477
0.000206001	0.28972	1.51974	1.51974	11.9387	11.9387
0.000207001	0.2895	1.51859	1.51859	11.9297	11.9297
0.000208001	0.28928	1.51745	1.51745	11.9208	11.9208
0.000209001	0.28906	1.51631	1.51631	11.9118	11.9118
0.000210001	0.28885	1.51516	1.51516	11.9028	11.9028
0.000211001	0.28863	1.51402	1.51402	11.8938	11.8938
0.000212001	0.28841	1.51288	1.51288	11.8849	11.8849
0.000213001	0.28819	1.51174	1.51174	11.8759	11.8759
0.000214001	0.28798	1.5106	1.5106	11.8669	11.8669
0.000215001	0.28776	1.50946	1.50946	11.858	11.858
0.000216001	0.28754	1.50832	1.50832	11.849	11.849
0.000217001	0.28732	1.50718	1.50718	11.8401	11.8401
0.000218001	0.28711	1.50604	1.50604	11.8311	11.8311
0.000219001	0.28689	1.50491	1.50491	11.8222	11.8222
0.000220001	0.28667	1.50377	1.50377	11.8133	11.8133
0.000221001	0.28646	1.50263	1.50263	11.8043	11.8043
0.000222001	0.28624	1.5015	1.5015	11.7954	11.7954
0.000223001	0.28602	1.50036	1.50036	11.7865	11.7865
0.000224001	0.28581	1.49923	1.49923	11.7776	11.7776
0.000225001	0.28559	1.49809	1.49809	11.7687	11.7687
0.000226001	0.28538	1.49696	1.49696	11.7598	11.7598
0.000227001	0.28516	1.49583	1.49583	11.7509	11.7509
0.000228001	0.28494	1.4947	1.4947	11.742	11.742
0.000229001	0.28473	1.49357	1.49357	11.7331	11.7331
0.000230001	0.28451	1.49244	1.49244	11.7243	11.7243
0.000231001	0.2843	1.49131	1.49131	11.7154	11.7154
0.000232001	0.28408	1.49018	1.49018	11.7065	11.7065
0.000233001	0.28387	1.48905	1.48905	11.6976	11.6976
0.000234001	0.28365	1.48792	1.48792	11.6888	11.6888
0.000235001	0.28344	1.48679	1.48679	11.6799	11.6799
0.000236001	0.28322	1.48567	1.48567	11.6711	11.6711
0.000237001	0.28301	1.48454	1.48454	11.6622	11.6622
0.000238001	0.28279	1.48342	1.48342	11.6534	11.6534
0.000239001	0.28258	1.48229	1.48229	11.6446	11.6446
0.000240001	0.28237	1.48117	1.48117	11.6357	11.6357
0.000241001	0.28215	1.48004	1.48004	11.6269	11.6269
0.000242001	0.28194	1.47892	1.47892	11.6181	11.6181
0.000243001	0.28172	1.4778	1.4778	11.6093	11.6093
0.000244001	0.28151	1.47668	1.47668	11.6005	11.6005
0.000245001	0.2813	1.47556	1.47556	11.5917	11.5917
0.000246001	0.28108	1.47444	1.47444	11.5829	11.5829
0.000247001	0.28087	1.47332	1.47332	11.5741	11.5741
0.000248001	0.28066	1.4722	1.4722	11.5653	11.5653
0.000249001	0.28044	1.47108	1.47108	11.5565	11.5565
0.000250001	0.28023	1.46996	1.46996	11.5477	11.5477
0.000251001	0.28002	1.46884	1.46884	11.5389	11.5389
0.000252001	0.2798	1.46773	1.46773	11.5302	11.5302
0.000253001	0.27959	1.46661	1.46661	11.5214	11.5214
0.000254001	0.27938	1.4655	1.4655	11.5126	11.5126
0.000255001	0.27917	1.46438	1.46438	11.5039	11.5039
0.000256001	0.27895	1.46327	1.46327	11.4951	11.4951
0.000257001	0.27874	1.46216	1.46216	11.4864	11.4864
0.000258001	0.27853	1.46104	1.46104	11.4776	11.4776
0.000259001	0.27832	1.45993	1.45993	11.4689	11.4689
0.000260001	0.2781	1.45882	1.45882	11.4602	11.4602
0.000261001	0.27789	1.45771	1.45771	11.4514	11.4514
0.000262001	0.27768	1.4566	1.4566	11.4427	11.4427
0.000263001	0.27747	1.45549	1.45549	11.434	11.434
0.000264001	0.27726	1.45438	1.45438	11.4253	11.4253
0.000265001	0.27705	1.45327	1.45327	11.4166	11.4166
0.000266001	0.27684	1.45216	1.45216	11.4079	11.4079
0.000267001	0.27662	1.45106	1.45106	11.3992	11.3992
0.000268001	0.27641	1.44995	1.44995	11.3905	11.3905
0.000269001	0.2762	1.44884	1.44884	11.3818	11.3818
0.000270001	0.27599	1.44774	1.44774	11.3731	11.3731
0.000271001	0.27578	1.44663	1.44663	11.3644	11.3644
0.000272001	0.27557	1.44553	1.44553	11.3558	11.3558
0.000273001	0.27536	1.44443	1.44443	11.3471	11.3471
0.000274001	0.27515	1.44332	1.44332	11.3384	11.3384
0.000275001	0.27494	1.44222	1.44222	11.3298	11.3298
0.000276001	0.27473	1.44112	1.44112	11.3211	11.3211
0.000277001	0.27452	1.44002	1.44002	11.3125	11.3125
0.000278001	0.27431	1.43892	1.43892	11.3038	11.3038
0.000279001	0.2741	1.43782	1.43782	11.2952	11.2952
0.000280001	0.27389	1.43672	1.43672	11.2866	11.2866
0.000281001	0.27368	1.43562	1.43562	11.2779	11.2779
0.000282001	0.27347	1.43452	1.43452	11.2693	11.2693
0.000283001	0.27326	1.43343	1.43343	11.2607	11.2607
0.000284001	0.27305	1.43233	1.43233	11.2521	11.2521
0.000285001	0.27285	1.43124	1.43124	11.2435	11.2435
0.000286001	0.27264	1.43014	1.43014	11.2349	11.2349
0.000287001	0.27243	1.42905	1.42905	11.2263	11.2263
0.000288001	0.27222	1.42795	1.42795	11.2177	11.2177
0.000289001	0.27201	1.42686	1.42686	11.2091	11.2091
0.000290001	0.2718	1.42577	1.42577	11.2005	11.2005
0.000291001	0.2716	1.42467	1.42467	11.1919	11.1919
0.000292001	0.27139	1.42358	1.42358	11.1834	11.1834
0.000293001	0.27118	1.42249	1.42249	11.1748	11.1748
0.000294001	0.27097	1.4214	1.4214	11.1662	11.1662
0.000295001	0.27076	1.42031	1.42031	11.1577	11.1577
0.000296001	0.27056	1.41922	1.41922	11.1491	11.1491
0.000297001	0.27035	1.41813	1.41813	11.1405	11.1405
0.000298001	0.27014	1.41705	1.41705	11.132	11.132
0.000299001	0.26993	1.41596	1.41596	11.1235	11.1235
0.000300001	0.26973	1.41487	1.41487	11.1149	11.1149
0.000301001	0.26952	1.41379	1.41379	11.1064	11.1064
0.000302001	0.26931	1.4127	1.4127	11.0979	11.0979
0.000303001	0.26911	1.41162	1.41162	11.0894	11.0894
0.000304001	0.2689	1.41053	1.41053	11.0808	11.0808
0.000305001	0.26869	1.40945	1.40945	11.0723	11.0723
0.000306001	0.26849	1.40837	1.40837	11.0638	11.0638
0.000307001	0.26828	1.40729	1.40729	11.0553	11.0553
0.000308001	0.26807	1.4062	1.4062	11.0468	11.0468
0.000309001	0.26787	1.40512	1.40512	11.0383	11.0383
0.000310001	0.26766	1.40404	1.40404	11.0298	11.0298
0.000311001	0.26746	1.40296	1.40296	11.0214	11.0214
0.000312001	0.26725	1.40188	1.40188	11.0129	11.0129
0.000313001	0.26705	1.40081	1.40081	11.0044	11.0044
0.000314001	0.26684	1.39973	1.39973	10.996	10.996
0.000315001	0.26663	1.39865	1.39865	10.9875	10.9875
0.000316001	0.26643	1.39757	1.39757	10.979	10.979
0.000317001	0.26622	1.3965	1.3965	10.9706	10.9706
0.000318001	0.26602	1.39542	1.39542	10.9621	10.9621
0.000319001	0.26581	1.39435	1.39435	10.9537	10.9537
0.000320001	0.26561	1.39327	1.39327	10.9453	10.9453
0.000321001	0.2654	1.3922	1.3922	10.9368	10.9368
0.000322001	0.2652	1.39113	1.39113	10.9284	10.9284
0.000323001	0.265	1.39006	1.39006	10.92	10.92
0.000324001	0.26479	1.38898	1.38898	10.9116	10.9116
0.000325001	0.26459	1.38791	1.38791	10.9032	10.9032
0.000326001	0.26438	1.38684	1.38684	10.8947	10.8947
0.000327001	0.26418	1.38577	1.38577	10.8863	10.8863
0.000328001	0.26398	1.38471	1.38471	10.8779	10.8779
0.000329001	0.26377	1.38364	1.38364	10.8696	10.8696
0.000330001	0.26357	1.38257	1.38257	10.8612	10.8612
0.000331001	0.26337	1.3815	1.3815	10.8528	10.8528
0.000332001	0.26316	1.38044	1.38044	10.8444	10.8444
0.000333001	0.26296	1.37937	1.37937	10.836	10.836
0.000334001	0.26276	1.3783	1.3783	10.8277	10.8277
0.000335001	0.26255	1.37724	1.37724	10.8193	10.8193
0.000336001	0.26235	1.37618	1.37618	10.8109	10.8109
0.000337001	0.26215	1.37511	1.37511	10.8026	10.8026
0.000338001	0.26194	1.37405	1.37405	10.7942	10.7942
0.000339001	0.26174	1.37299	1.37299	10.7859	10.7859
0.000340001	0.26154	1.37193	1.37193	10.7775	10.7775
0.000341001	0.26134	1.37086	1.37086	10.7692	10.7692
0.000342001	0.26114	1.3698	1.3698	10.7609	10.7609
0.000343001	0.26093	1.36874	1.36874	10.7526	10.7526
0.000344001	0.26073	1.36769	1.36769	10.7442	10.7442
0.000345001	0.26053	1.36663	1.36663	10.7359	10.7359
0.000346001	0.26033	1.36557	1.36557	10.7276	10.7276
0.000347001	0.26013	1.36451	1.36451	10.7193	10.7193
0.000348001	0.25992	1.36345	1.36345	10.711	10.711
0.000349001	0.25972	1.3624	1.3624	10.7027	10.7027
0.000350001	0.25952	1.36134	1.36134	10.6944	10.6944
0.000351001	0.25932	1.36029	1.36029	10.6861	10.6861
0.000352001	0.25912	1.35923	1.35923	10.6778	10.6778
0.000353001	0.25892	1.35818	1.35818	10.6696	10.6696
0.000354001	0.25872	1.35713	1.35713	10.6613	10.6613
0.000355001	0.25852	1.35608	1.35608	10.653	10.653
0.000356001	0.25832	1.35502	1.35502	10.6448	10.6448
0.000357001	0.25812	1.35397	1.35397	10.6365	10.6365
0.000358001	0.25792	1.35292	1.35292	10.6283	10.6283
0.000359001	0.25772	1.35187	1.35187	10.62	10.62
0.000360001	0.25752	1.35082	1.35082	10.6118	10.6118
0.000361001	0.25732	1.34978	1.34978	10.6035	10.6035
0.000362001	0.25712	1.34873	1.34873	10.5953	10.5953
0.000363001	0.25692	1.34768	1.34768	10.5871	10.5871
0.000364001	0.25672	1.34663	1.34663	10.5789	10.5789
0.000365001	0.25652	1.34559	1.34559	10.5706	10.5706
0.000366001	0.25632	1.34454	1.34454	10.5624	10.5624
0.000367001	0.25612	1.3435	1.3435	10.5542	10.5542
0.000368001	0.25592	1.34245	1.34245	10.546	10.546
0.000369001	0.25572	1.34141	1.34141	10.5378	10.5378
0.000370001	0.25552	1.34037	1.34037	10.5296	10.5296
0.000371001	0.25532	1.33932	1.33932	10.5214	10.5214
0.000372001	0.25513	1.33828	1.33828	10.5132	10.5132
0.000373001	0.25493	1.33724	1.33724	10.5051	10.5051
0.000374001	0.25473	1.3362	1.3362	10.4969	10.4969
0.000375001	0.25453	1.33516	1.33516	10.4887	10.4887
0.000376001	0.25433	1.33412	1.33412	10.4806	10.4806
0.000377001	0.25413	1.33308	1.33308	10.4724	10.4724
0.000378001	0.25394	1.33204	1.33204	10.4642	10.4642
0.000379001	0.25374	1.33101	1.33101	10.4561	10.4561
0.000380001	0.25354	1.32997	1.32997	10.448	10.448
0.000381001	0.25334	1.32893	1.32893	10.4398	10.4398
0.000382001	0.25315	1.3279	1.3279	10.4317	10.4317
0.000383001	0.25295	1.32686	1.32686	10.4235	10.4235
0.000384001	0.25275	1.32583	1.32583	10.4154	10.4154
0.000385001	0.25255	1.32479	1.32479	10.4073	10.4073
0.000386001	0.25236	1.32376	1.32376	10.3992	10.3992
0.000387001	0.25216	1.32273	1.32273	10.3911	10.3911
0.000388001	0.25196	1.3217	1.3217	10.383	10.383
0.000389001	0.25177	1.32067	1.32067	10.3749	10.3749
0.000390001	0.25157	1.31963	1.31963	10.3668	10.3668
0.000391001	0.25137	1.3186	1.3186	10.3587	10.3587
0.000392001	0.25118	1.31758	1.31758	10.3506	10.3506
0.000393001	0.25098	1.31655	1.31655	10.3425	10.3425
0.000394001	0.25079	1.31552	1.31552	10.3344	10.3344
0.000395001	0.25059	1.31449	1.31449	10.3263	10.3263
0.000396001	0.25039	1.31346	1.31346	10.3183	10.3183
0.000397001	0.2502	1.31244	1.31244	10.3102	10.3102
0.000398001	0.25	1.31141	1.31141	10.3022	10.3022
0.000399001	0.24981	1.31039	1.31039	10.2941	10.2941
0.000400001	0.24961	1.30936	1.30936	10.2861	10.2861
0.000401001	0.24942	1.30834	1.30834	10.278	10.278
0.000402001	0.24922	1.30731	1.30731	10.27	10.27
0.000403001	0.24903	1.30629	1.30629	10.2619	10.2619
0.000404001	0.24883	1.30527	1.30527	10.2539	10.2539
0.000405001	0.24864	1.30425	1.30425	10.2459	10.2459
0.000406001	0.24844	1.30323	1.30323	10.2379	10.2379
0.000407001	0.24825	1.30221	1.30221	10.2299	10.2299
0.000408001	0.24805	1.30119	1.30119	10.2218	10.2218
0.000409001	0.24786	1.30017	1.30017	10.2138	10.2138
0.000410001	0.24767	1.29915	1.29915	10.2058	10.2058
0.000411001	0.24747	1.29813	1.29813	10.1978	10.1978
0.000412001	0.24728	1.29711	1.29711	10.1898	10.1898
0.000413001	0.24708	1.2961	1.2961	10.1819	10.1819
0.000414001	0.24689	1.29508	1.29508	10.1739	10.1739
0.000415001	0.2467	1.29407	1.29407	10.1659	10.1659
0.000416001	0.2465	1.29305	1.29305	10.1579	10.1579
0.000417001	0.24631	1.29204	1.29204	10.15	10.15
0.000418001	0.24612	1.29102	1.29102	10.142	10.142
0.000419001	0.24592	1.29001	1.29001	10.1341	10.1341
0.000420001	0.24573	1.289	1.289	10.1261	10.1261
0.000421001	0.24554	1.28799	1.28799	10.1181	10.1181
0.000422001	0.24534	1.28698	1.28698	10.1102	10.1102
0.000423001	0.24515	1.28597	1.28597	10.1023	10.1023
0.000424001	0.24496	1.28496	1.28496	10.0943	10.0943
0.000425001	0.24477	1.28395	1.28395	10.0864	10.0864
0.000426001	0.24458	1.28294	1.28294	10.0785	10.0785
0.000427001	0.24438	1.28193	1.28193	10.0706	10.0706
0.000428001	0.24419	1.28092	1.28092	10.0626	10.0626
0.000429001	0.244	1.27992	1.27992	10.0547	10.0547
0.000430001	0.24381	1.27891	1.27891	10.0468	10.0468
0.000431001	0.24362	1.2779	1.2779	10.0389	10.0389
0.000432001	0.24342	1.2769	1.2769	10.031	10.031
0.000433001	0.24323	1.27589	1.27589	10.0231	10.0231
0.000434001	0.24304	1.27489	1.27489	10.0153	10.0153
0.000435001	0.24285	1.27389	1.27389	10.0074	10.0074
0.000436001	0.24266	1.27288	1.27288	9.9995	9.9995
0.000437001	0.24247	1.27188	1.27188	9.99163	9.99163
0.000438001	0.24228	1.27088	1.27088	9.98376	9.98376
0.000439001	0.24209	1.26988	1.26988	9.9759	9.9759
0.000440001	0.2419	1.26888	1.26888	9.96805	9.96805
0.000441001	0.2417	1.26788	1.26788	9.96019	9.96019
0.000442001	0.24151	1.26688	1.26688	9.95235	9.95235
0.000443001	0.24132	1.26588	1.26588	9.9445	9.9445
0.000444001	0.24113	1.26489	1.26489	9.93667	9.93667
0.000445001	0.24094	1.26389	1.26389	9.92883	9.92883
0.000446001	0.24075	1.26289	1.26289	9.92101	9.92101
0.000447001	0.24056	1.2619	1.2619	9.91318	9.91318
0.000448001	0.24037	1.2609	1.2609	9.90536	9.90536
0.000449001	0.24018	1.25991	1.25991	9.89755	9.89755
0.000450001	0.23999	1.25891	1.25891	9.88974	9.88974
0.000451001	0.23981	1.25792	1.25792	9.88194	9.88194
0.000452001	0.23962	1.25693	1.25693	9.87414	9.87414
0.000453001	0.23943	1.25593	1.25593	9.86634	9.86634
0.000454001	0.23924	1.25494	1.25494	9.85855	9.85855
0.000455001	0.23905	1.25395	1.25395	9.85077	9.85077
0.000456001	0.23886	1.25296	1.25296	9.84299	9.84299
0.000457001	0.23867	1.25197	1.25197	9.83521	9.83521
0.000458001	0.23848	1.25098	1.25098	9.82744	9.82744
0.000459001	0.23829	1.24999	1.24999	9.81967	9.81967
0.000460001	0.23811	1.249	1.249	9.81191	9.81191
0.000461001	0.23792	1.24802	1.24802	9.80415	9.80415
0.000462001	0.23773	1.24703	1.24703	9.7964	9.7964
0.000463001	0.23754	1.24604	1.24604	9.78865	9.78865
0.000464001	0.23735	1.24506	1.24506	9.78091	9.78091
0.000465001	0.23717	1.24407	1.24407	9.77317	9.77317
0.000466001	0.23698	1.24309	1.24309	9.76544	9.76544
0.000467001	0.23679	1.24211	1.24211	9.75771	9.75771
0.000468001	0.2366	1.24112	1.24112	9.74999	9.74999
0.000469001	0.23642	1.24014	1.24014	9.74227	9.74227
0.000470001	0.23623	1.23916	1.23916	9.73456	9.73456
0.000471001	0.23604	1.23818	1.23818	9.72685	9.72685
0.000472001	0.23586	1.2372	1.2372	9.71914	9.71914
0.000473001	0.23567	1.23622	1.23622	9.71144	9.71144
0.000474001	0.23548	1.23524	1.23524	9.70375	9.70375
0.000475001	0.23529	1.23426	1.23426	9.69606	9.69606
0.000476001	0.23511	1.23328	1.23328	9.68837	9.68837
0.000477001	0.23492	1.2323	1.2323	9.68069	9.68069
0.000478001	0.23474	1.23132	1.23132	9.67302	9.67302
0.000479001	0.23455	1.23035	1.23035	9.66534	9.66534
0.000480001	0.23436	1.22937	1.22937	9.65768	9.65768
0.000481001	0.23418	1.2284	1.2284	9.65002	9.65002
0.000482001	0.23399	1.22742	1.22742	9.64236	9.64236
0.000483001	0.23381	1.22645	1.22645	9.63471	9.63471
0.000484001	0.23362	1.22547	1.22547	9.62706	9.62706
0.000485001	0.23343	1.2245	1.2245	9.61942	9.61942
0.000486001	0.23325	1.22353	1.22353	9.61178	9.61178
0.000487001	0.23306	1.22256	1.22256	9.60414	9.60414
0.000488001	0.23288	1.22159	1.22159	9.59652	9.59652
0.000489001	0.23269	1.22062	1.22062	9.58889	9.58889
0.000490001	0.23251	1.21965	1.21965	9.58127	9.58127
0.000491001	0.23232	1.21868	1.21868	9.57366	9.57366
0.000492001	0.23214	1.21771	1.21771	9.56605	9.56605
0.000493001	0.23196	1.21674	1.21674	9.55844	9.55844
0.000494001	0.23177	1.21577	1.21577	9.55084	9.55084
0.000495001	0.23159	1.21481	1.21481	9.54325	9.54325
0.000496001	0.2314	1.21384	1.21384	9.53566	9.53566
0.000497001	0.23122	1.21287	1.21287	9.52807	9.52807
0.000498001	0.23103	1.21191	1.21191	9.52049	9.52049
0.000499001	0.23085	1.21094	1.21094	9.51291	9.51291
0.000500001	0.23067	1.20998	1.20998	9.50534	9.50534
0.000501001	0.23048	1.20902	1.20902	9.49777	9.49777
0.000502001	0.2303	1.20805	1.20805	9.49021	9.49021
0.000503001	0.23012	1.20709	1.20709	9.48265	9.48265
0.000504001	0.22993	1.20613	1.20613	9.4751	9.4751
0.000505001	0.22975	1.20517	1.20517	9.46755	9.46755
0.000506001	0.22957	1.20421	1.20421	9.46	9.46
0.000507001	0.22938	1.20325	1.20325	9.45247	9.45247
0.000508001	0.2292	1.20229	1.20229	9.44493	9.44493
0.000509001	0.22902	1.20133	1.20133	9.4374	9.4374
0.000510001	0.22884	1.20037	1.20037	9.42988	9.42988
0.000511001	0.22865	1.19942	1.19942	9.42236	9.42236
0.000512001	0.22847	1.19846	1.19846	9.41484	9.41484
0.000513001	0.22829	1.1975	1.1975	9.40733	9.40733
0.000514001	0.22811	1.19655	1.19655	9.39982	9.39982
0.000515001	0.22792	1.19559	1.19559	9.39232	9.39232
0.000516001	0.22774	1.19464	1.19464	9.38482	9.38482
0.000517001	0.22756	1.19369	1.19369	9.37733	9.37733
0.000518001	0.22738	1.19273	1.19273	9.36984	9.36984
0.000519001	0.2272	1.19178	1.19178	9.36236	9.36236
0.000520001	0.22702	1.19083	1.19083	9.35488	9.35488
0.000521001	0.22683	1.18988	1.18988	9.34741	9.34741
0.000522001	0.22665	1.18893	1.18893	9.33994	9.33994
0.000523001	0.22647	1.18798	1.18798	9.33248	9.33248
0.000524001	0.22629	1.18703	1.18703	9.32502	9.32502
0.000525001	0.22611	1.18608	1.18608	9.31756	9.31756
0.000526001	0.22593	1.18513	1.18513	9.31011	9.31011
0.000527001	0.22575	1.18418	1.18418	9.30267	9.30267
0.000528001	0.22557	1.18323	1.18323	9.29523	9.29523
0.000529001	0.22539	1.18229	1.18229	9.28779	9.28779
0.000530001	0.22521	1.18134	1.18134	9.28036	9.28036
0.000531001	0.22503	1.1804	1.1804	9.27293	9.27293
0.000532001	0.22485	1.17945	1.17945	9.26551	9.26551
0.000533001	0.22467	1.17851	1.17851	9.25809	9.25809
0.000534001	0.22449	1.17756	1.17756	9.25068	9.25068
0.000535001	0.22431	1.17662	1.17662	9.24327	9.24327
0.000536001	0.22413	1.17568	1.17568	9.23587	9.23587
0.000537001	0.22395	1.17474	1.17474	9.22847	9.22847
0.000538001	0.22377	1.1738	1.1738	9.22108	9.22108
0.000539001	0.22359	1.17285	1.17285	9.21369	9.21369
0.000540001	0.22341	1.17191	1.17191	9.2063	9.2063
0.000541001	0.22323	1.17097	1.17097	9.19892	9.19892
0.000542001	0.22305	1.17004	1.17004	9.19155	9.19155
0.000543001	0.22287	1.1691	1.1691	9.18418	9.18418
0.000544001	0.22269	1.16816	1.16816	9.17681	9.17681
0.000545001	0.22252	1.16722	1.16722	9.16945	9.16945
0.000546001	0.22234	1.16629	1.16629	9.1621	9.1621
0.000547001	0.22216	1.16535	1.16535	9.15474	9.15474
0.000548001	0.22198	1.16442	1.16442	9.1474	9.1474
0.000549001	0.2218	1.16348	1.16348	9.14005	9.14005
0.000550001	0.22162	1.16255	1.16255	9.13272	9.13272
0.000551001	0.22145	1.16161	1.16161	9.12538	9.12538
0.000552001	0.22127	1.16068	1.16068	9.11805	9.11805
0.000553001	0.22109	1.15975	1.15975	9.11073	9.11073
0.000554001	0.22091	1.15882	1.15882	9.10341	9.10341
0.000555001	0.22074	1.15789	1.15789	9.0961	9.0961
0.000556001	0.22056	1.15695	1.15695	9.08879	9.08879
0.000557001	0.22038	1.15602	1.15602	9.08148	9.08148
0.000558001	0.2202	1.1551	1.1551	9.07418	9.07418
0.000559001	0.22003	1.15417	1.15417	9.06688	9.06688
0.000560001	0.21985	1.15324	1.15324	9.05959	9.05959
0.000561001	0.21967	1.15231	1.15231	9.0523	9.0523
0.000562001	0.2195	1.15138	1.15138	9.04502	9.04502
0.000563001	0.21932	1.15046	1.15046	9.03774	9.03774
0.000564001	0.21914	1.14953	1.14953	9.03047	9.03047
0.000565001	0.21897	1.14861	1.14861	9.0232	9.0232
0.000566001	0.21879	1.14768	1.14768	9.01594	9.01594
0.000567001	0.21861	1.14676	1.14676	9.00868	9.00868
0.000568001	0.21844	1.14583	1.14583	9.00143	9.00143
0.000569001	0.21826	1.14491	1.14491	8.99418	8.99418
0.000570001	0.21809	1.14399	1.14399	8.98693	8.98693
0.000571001	0.21791	1.14307	1.14307	8.97969	8.97969
0.000572001	0.21774	1.14215	1.14215	8.97245	8.97245
0.000573001	0.21756	1.14123	1.14123	8.96522	8.96522
0.000574001	0.21738	1.14031	1.14031	8.958	8.958
0.000575001	0.21721	1.13939	1.13939	8.95077	8.95077
0.000576001	0.21703	1.13847	1.13847	8.94356	8.94356
0.000577001	0.21686	1.13755	1.13755	8.93634	8.93634
0.000578001	0.21668	1.13663	1.13663	8.92914	8.92914
0.000579001	0.21651	1.13572	1.13572	8.92193	8.92193
0.000580001	0.21633	1.1348	1.1348	8.91473	8.91473
0.000581001	0.21616	1.13388	1.13388	8.90754	8.90754
0.000582001	0.21599	1.13297	1.13297	8.90035	8.90035
0.000583001	0.21581	1.13205	1.13205	8.89316	8.89316
0.000584001	0.21564	1.13114	1.13114	8.88598	8.88598
0.000585001	0.21546	1.13023	1.13023	8.87881	8.87881
0.000586001	0.21529	1.12931	1.12931	8.87164	8.87164
0.000587001	0.21511	1.1284	1.1284	8.86447	8.86447
0.000588001	0.21494	1.12749	1.12749	8.85731	8.85731
0.000589001	0.21477	1.12658	1.12658	8.85015	8.85015
0.000590001	0.21459	1.12567	1.12567	8.843	8.843
0.000591001	0.21442	1.12476	1.12476	8.83585	8.83585
0.000592001	0.21425	1.12385	1.12385	8.82871	8.82871
0.000593001	0.21407	1.12294	1.12294	8.82157	8.82157
0.000594001	0.2139	1.12203	1.12203	8.81443	8.81443
0.000595001	0.21373	1.12112	1.12112	8.8073	8.8073
0.000596001	0.21355	1.12022	1.12022	8.80018	8.80018
0.000597001	0.21338	1.11931	1.11931	8.79306	8.79306
0.000598001	0.21321	1.1184	1.1184	8.78594	8.78594
0.000599001	0.21304	1.1175	1.1175	8.77883	8.77883
0.000600001	0.21286	1.11659	1.11659	8.77172	8.77172
0.000601001	0.21269	1.11569	1.11569	8.76462	8.76462
0.000602001	0.21252	1.11479	1.11479	8.75752	8.75752
0.000603001	0.21235	1.11388	1.11388	8.75043	8.75043
0.000604001	0.21218	1.11298	1.11298	8.74334	8.74334
0.000605001	0.212	1.11208	1.11208	8.73625	8.73625
0.000606001	0.21183	1.11118	1.11118	8.72918	8.72918
0.000607001	0.21166	1.11028	1.11028	8.7221	8.7221
0.000608001	0.21149	1.10938	1.10938	8.71503	8.71503
0.000609001	0.21132	1.10848	1.10848	8.70796	8.70796
0.000610001	0.21115	1.10758	1.10758	8.7009	8.7009
0.000611001	0.21097	1.10668	1.10668	8.69385	8.69385
0.000612001	0.2108	1.10578	1.10578	8.68679	8.68679
0.000613001	0.21063	1.10489	1.10489	8.67975	8.67975
0.000614001	0.21046	1.10399	1.10399	8.6727	8.6727
0.000615001	0.21029	1.10309	1.10309	8.66567	8.66567
0.000616001	0.21012	1.1022	1.1022	8.65863	8.65863
0.000617001	0.20995	1.1013	1.1013	8.6516	8.6516
0.000618001	0.20978	1.10041	1.10041	8.64458	8.64458
0.000619001	0.20961	1.09952	1.09952	8.63756	8.63756
0.000620001	0.20944	1.09862	1.09862	8.63054	8.63054
0.000621001	0.20927	1.09773	1.09773	8.62353	8.62353
0.000622001	0.2091	1.09684	1.09684	8.61653	8.61653
0.000623001	0.20893	1.09595	1.09595	8.60952	8.60952
0.000624001	0.20876	1.09506	1.09506	8.60253	8.60253
0.000625001	0.20859	1.09417	1.09417	8.59553	8.59553
0.000626001	0.20842	1.09328	1.09328	8.58855	8.58855
0.000627001	0.20825	1.09239	1.09239	8.58156	8.58156
0.000628001	0.20808	1.0915	1.0915	8.57458	8.57458
0.000629001	0.20791	1.09061	1.09061	8.56761	8.56761
0.000630001	0.20774	1.08972	1.08972	8.56064	8.56064
0.000631001	0.20757	1.08884	1.08884	8.55367	8.55367
0.000632001	0.2074	1.08795	1.08795	8.54671	8.54671
0.000633001	0.20723	1.08707	1.08707	8.53976	8.53976
0.000634001	0.20707	1.08618	1.08618	8.5328	8.5328
0.000635001	0.2069	1.0853	1.0853	8.52586	8.52586
0.000636001	0.20673	1.08441	1.08441	8.51891	8.51891
0.000637001	0.20656	1.08353	1.08353	8.51198	8.51198
0.000638001	0.20639	1.08265	1.08265	8.50504	8.50504
0.000639001	0.20622	1.08177	1.08177	8.49811	8.49811
0.000640001	0.20606	1.08088	1.08088	8.49119	8.49119
0.000641001	0.20589	1.08	1.08	8.48427	8.48427
0.000642001	0.20572	1.07912	1.07912	8.47735	8.47735
0.000643001	0.20555	1.07824	1.07824	8.47044	8.47044
0.000644001	0.20539	1.07736	1.07736	8.46354	8.46354
0.000645001	0.20522	1.07649	1.07649	8.45663	8.45663
0.000646001	0.20505	1.07561	1.07561	8.44974	8.44974
0.000647001	0.20488	1.07473	1.07473	8.44284	8.44284
0.000648001	0.20472	1.07385	1.07385	8.43596	8.43596
0.000649001	0.20455	1.07298	1.07298	8.42907	8.42907
0.000650001	0.20438	1.0721	1.0721	8.42219	8.42219
0.000651001	0.20422	1.07123	1.07123	8.41532	8.41532
0.000652001	0.20405	1.07035	1.07035	8.40845	8.40845
0.000653001	0.20388	1.06948	1.06948	8.40158	8.40158
0.000654001	0.20372	1.0686	1.0686	8.39472	8.39472
0.000655001	0.20355	1.06773	1.06773	8.38786	8.38786
0.000656001	0.20338	1.06686	1.06686	8.38101	8.38101
0.000657001	0.20322	1.06599	1.06599	8.37416	8.37416
0.000658001	0.20305	1.06512	1.06512	8.36732	8.36732
0.000659001	0.20288	1.06425	1.06425	8.36048	8.36048
0.000660001	0.20272	1.06338	1.06338	8.35365	8.35365
0.000661001	0.20255	1.06251	1.06251	8.34682	8.34682
0.000662001	0.20239	1.06164	1.06164	8.33999	8.33999
0.000663001	0.20222	1.06077	1.06077	8.33317	8.33317
0.000664001	0.20206	1.0599	1.0599	8.32636	8.32636
0.000665001	0.20189	1.05903	1.05903	8.31955	8.31955
0.000666001	0.20173	1.05817	1.05817	8.31274	8.31274
0.000667001	0.20156	1.0573	1.0573	8.30594	8.30594
0.000668001	0.2014	1.05644	1.05644	8.29914	8.29914
0.000669001	0.20123	1.05557	1.05557	8.29234	8.29234
0.000670001	0.20107	1.05471	1.05471	8.28555	8.28555
0.000671001	0.2009	1.05384	1.05384	8.27877	8.27877
0.000672001	0.20074	1.05298	1.05298	8.27199	8.27199
0.000673001	0.20057	1.05212	1.05212	8.26521	8.26521
0.000674001	0.20041	1.05126	1.05126	8.25844	8.25844
0.000675001	0.20024	1.0504	1.0504	8.25168	8.25168
0.000676001	0.20008	1.04953	1.04953	8.24491	8.24491
0.000677001	0.19992	1.04867	1.04867	8.23816	8.23816
0.000678001	0.19975	1.04781	1.04781	8.2314	8.2314
0.000679001	0.19959	1.04696	1.04696	8.22465	8.22465
0.000680001	0.19942	1.0461	1.0461	8.21791	8.21791
0.000681001	0.19926	1.04524	1.04524	8.21117	8.21117
0.000682001	0.1991	1.04438	1.04438	8.20443	8.20443
0.000683001	0.19893	1.04352	1.04352	8.1977	8.1977
0.000684001	0.19877	1.04267	1.04267	8.19098	8.19098
0.000685001	0.19861	1.04181	1.04181	8.18426	8.18426
0.000686001	0.19844	1.04096	1.04096	8.17754	8.17754
0.000687001	0.19828	1.0401	1.0401	8.17082	8.17082
0.000688001	0.19812	1.03925	1.03925	8.16412	8.16412
0.000689001	0.19796	1.0384	1.0384	8.15741	8.15741
0.000690001	0.19779	1.03754	1.03754	8.15071	8.15071
0.000691001	0.19763	1.03669	1.03669	8.14402	8.14402
0.000692001	0.19747	1.03584	1.03584	8.13733	8.13733
0.000693001	0.19731	1.03499	1.03499	8.13064	8.13064
0.000694001	0.19714	1.03414	1.03414	8.12396	8.12396
0.000695001	0.19698	1.03329	1.03329	8.11728	8.11728
0.000696001	0.19682	1.03244	1.03244	8.11061	8.11061
0.000697001	0.19666	1.03159	1.03159	8.10394	8.10394
0.000698001	0.1965	1.03074	1.03074	8.09728	8.09728
0.000699001	0.19634	1.02989	1.02989	8.09062	8.09062
0.000700001	0.19617	1.02905	1.02905	8.08396	8.08396
0.000701001	0.19601	1.0282	1.0282	8.07731	8.07731
0.000702001	0.19585	1.02735	1.02735	8.07066	8.07066
0.000703001	0.19569	1.02651	1.02651	8.06402	8.06402
0.000704001	0.19553	1.02566	1.02566	8.05738	8.05738
0.000705001	0.19537	1.02482	1.02482	8.05075	8.05075
0.000706001	0.19521	1.02397	1.02397	8.04412	8.04412
0.000707001	0.19505	1.02313	1.02313	8.0375	8.0375
0.000708001	0.19489	1.02229	1.02229	8.03088	8.03088
0.000709001	0.19473	1.02145	1.02145	8.02426	8.02426
0.000710001	0.19456	1.02061	1.02061	8.01765	8.01765
0.000711001	0.1944	1.01976	1.01976	8.01105	8.01105
0.000712001	0.19424	1.01892	1.01892	8.00445	8.00445
0.000713001	0.19408	1.01808	1.01808	7.99785	7.99785
0.000714001	0.19392	1.01724	1.01724	7.99126	7.99126
0.000715001	0.19376	1.01641	1.01641	7.98467	7.98467
0.000716001	0.1936	1.01557	1.01557	7.97808	7.97808
0.000717001	0.19344	1.01473	1.01473	7.9715	7.9715
0.000718001	0.19329	1.01389	1.01389	7.96493	7.96493
0.000719001	0.19313	1.01306	1.01306	7.95836	7.95836
0.000720001	0.19297	1.01222	1.01222	7.95179	7.95179
0.000721001	0.19281	1.01139	1.01139	7.94523	7.94523
0.000722001	0.19265	1.01055	1.01055	7.93867	7.93867
0.000723001	0.19249	1.00972	1.00972	7.93212	7.93212
0.000724001	0.19233	1.00888	1.00888	7.92557	7.92557
0.000725001	0.19217	1.00805	1.00805	7.91902	7.91902
0.000726001	0.19201	1.00722	1.00722	7.91248	7.91248
0.000727001	0.19185	1.00639	1.00639	7.90595	7.90595
0.000728001	0.1917	1.00555	1.00555	7.89942	7.89942
0.000729001	0.19154	1.00472	1.00472	7.89289	7.89289
0.000730001	0.19138	1.00389	1.00389	7.88637	7.88637
0.000731001	0.19122	1.00306	1.00306	7.87985	7.87985
0.000732001	0.19106	1.00223	1.00223	7.87334	7.87334
0.000733001	0.1909	1.00141	1.00141	7.86683	7.86683
0.000734001	0.19075	1.00058	1.00058	7.86032	7.86032
0.000735001	0.19059	0.99975	0.99975	7.85382	7.85382
0.000736001	0.19043	0.99892	0.99892	7.84733	7.84733
0.000737001	0.19027	0.9981	0.9981	7.84083	7.84083
0.000738001	0.19012	0.99727	0.99727	7.83435	7.83435
0.000739001	0.18996	0.99645	0.99645	7.82786	7.82786
0.000740001	0.1898	0.99562	0.99562	7.82138	7.82138
0.000741001	0.18964	0.9948	0.9948	7.81491	7.81491
0.000742001	0.18949	0.99397	0.99397	7.80844	7.80844
0.000743001	0.18933	0.99315	0.99315	7.80198	7.80198
0.000744001	0.18917	0.99233	0.99233	7.79551	7.79551
0.000745001	0.18902	0.99151	0.99151	7.78906	7.78906
0.000746001	0.18886	0.99069	0.99069	7.78261	7.78261
0.000747001	0.1887	0.98986	0.98986	7.77616	7.77616
0.000748001	0.18855	0.98904	0.98904	7.76971	7.76971
0.000749001	0.18839	0.98822	0.98822	7.76328	7.76328
0.000750001	0.18824	0.98741	0.98741	7.75684	7.75684
0.000751001	0.18808	0.98659	0.98659	7.75041	7.75041
0.000752001	0.18792	0.98577	0.98577	7.74398	7.74398
0.000753001	0.18777	0.98495	0.98495	7.73756	7.73756
0.000754001	0.18761	0.98413	0.98413	7.73115	7.73115
0.000755001	0.18746	0.98332	0.98332	7.72473	7.72473
0.000756001	0.1873	0.9825	0.9825	7.71832	7.71832
0.000757001	0.18715	0.98169	0.98169	7.71192	7.71192
0.000758001	0.18699	0.98087	0.98087	7.70552	7.70552
0.000759001	0.18684	0.98006	0.98006	7.69912	7.69912
0.000760001	0.18668	0.97924	0.97924	7.69273	7.69273
0.000761001	0.18653	0.97843	0.97843	7.68635	7.68635
0.000762001	0.18637	0.97762	0.97762	7.67996	7.67996
0.000763001	0.18622	0.97681	0.97681	7.67359	7.67359
0.000764001	0.18606	0.976	0.976	7.66721	7.66721
0.000765001	0.18591	0.97519	0.97519	7.66084	7.66084
0.000766001	0.18575	0.97438	0.97438	7.65448	7.65448
0.000767001	0.1856	0.97357	0.97357	7.64812	7.64812
0.000768001	0.18544	0.97276	0.97276	7.64176	7.64176
0.000769001	0.18529	0.97195	0.97195	7.63541	7.63541
0.000770001	0.18513	0.97114	0.97114	7.62906	7.62906
0.000771001	0.18498	0.97033	0.97033	7.62272	7.62272
0.000772001	0.18483	0.96953	0.96953	7.61638	7.61638
0.000773001	0.18467	0.96872	0.96872	7.61005	7.61005
0.000774001	0.18452	0.96791	0.96791	7.60371	7.60371
0.000775001	0.18437	0.96711	0.96711	7.59739	7.59739
0.000776001	0.18421	0.9663	0.9663	7.59107	7.59107
0.000777001	0.18406	0.9655	0.9655	7.58475	7.58475
0.000778001	0.18391	0.9647	0.9647	7.57844	7.57844
0.000779001	0.18375	0.96389	0.96389	7.57213	7.57213
0.000780001	0.1836	0.96309	0.96309	7.56582	7.56582
0.000781001	0.18345	0.96229	0.96229	7.55952	7.55952
0.000782001	0.18329	0.96149	0.96149	7.55323	7.55323
0.000783001	0.18314	0.96069	0.96069	7.54694	7.54694
0.000784001	0.18299	0.95989	0.95989	7.54065	7.54065
0.000785001	0.18284	0.95909	0.95909	7.53437	7.53437
0.000786001	0.18268	0.95829	0.95829	7.52809	7.52809
0.000787001	0.18253	0.95749	0.95749	7.52181	7.52181
0.000788001	0.18238	0.95669	0.95669	7.51554	7.51554
0.000789001	0.18223	0.95589	0.95589	7.50928	7.50928
0.000790001	0.18208	0.95509	0.95509	7.50302	7.50302
0.000791001	0.18192	0.9543	0.9543	7.49676	7.49676
0.000792001	0.18177	0.9535	0.9535	7.49051	7.49051
0.000793001	0.18162	0.95271	0.95271	7.48426	7.48426
0.000794001	0.18147	0.95191	0.95191	7.47802	7.47802
0.000795001	0.18132	0.95112	0.95112	7.47178	7.47178
0.000796001	0.18117	0.95032	0.95032	7.46554	7.46554
0.000797001	0.18102	0.94953	0.94953	7.45931	7.45931
0.000798001	0.18086	0.94874	0.94874	7.45308	7.45308
0.000799001	0.18071	0.94795	0.94795	7.44686	7.44686
0.000800001	0.18056	0.94715	0.94715	7.44064	7.44064
0.000801001	0.18041	0.94636	0.94636	7.43443	7.43443
0.000802001	0.18026	0.94557	0.94557	7.42822	7.42822
0.000803001	0.18011	0.94478	0.94478	7.42201	7.42201
0.000804001	0.17996	0.94399	0.94399	7.41581	7.41581
0.000805001	0.17981	0.94321	0.94321	7.40962	7.40962
0.000806001	0.17966	0.94242	0.94242	7.40342	7.40342
0.000807001	0.17951	0.94163	0.94163	7.39723	7.39723
0.000808001	0.17936	0.94084	0.94084	7.39105	7.39105
0.000809001	0.17921	0.94006	0.94006	7.38487	7.38487
0.000810001	0.17906	0.93927	0.93927	7.3787	7.3787
0.000811001	0.17891	0.93848	0.93848	7.37252	7.37252
0.000812001	0.17876	0.9377	0.9377	7.36636	7.36636
0.000813001	0.17861	0.93691	0.93691	7.3602	7.3602
0.000814001	0.17846	0.93613	0.93613	7.35404	7.35404
0.000815001	0.17831	0.93535	0.93535	7.34788	7.34788
0.000816001	0.17816	0.93456	0.93456	7.34173	7.34173
0.000817001	0.17801	0.93378	0.93378	7.33559	7.33559
0.000818001	0.17786	0.933	0.933	7.32945	7.32945
0.000819001	0.17772	0.93222	0.93222	7.32331	7.32331
0.000820001	0.17757	0.93144	0.93144	7.31718	7.31718
0.000821001	0.17742	0.93066	0.93066	7.31105	7.31105
0.000822001	0.17727	0.92988	0.92988	7.30492	7.30492
0.000823001	0.17712	0.9291	0.9291	7.2988	7.2988
0.000824001	0.17697	0.92832	0.92832	7.29269	7.29269
0.000825001	0.17682	0.92754	0.92754	7.28658	7.28658
0.000826001	0.17668	0.92677	0.92677	7.28047	7.28047
0.000827001	0.17653	0.92599	0.92599	7.27437	7.27437
0.000828001	0.17638	0.92521	0.92521	7.26827	7.26827
0.000829001	0.17623	0.92444	0.92444	7.26217	7.26217
0.000830001	0.17608	0.92366	0.92366	7.25608	7.25608
0.000831001	0.17594	0.92289	0.92289	7.25	7.25
0.000832001	0.17579	0.92211	0.92211	7.24391	7.24391
0.000833001	0.17564	0.92134	0.92134	7.23784	7.23784
0.000834001	0.17549	0.92057	0.92057	7.23176	7.23176
0.000835001	0.17535	0.91979	0.91979	7.2257	7.2257
0.000836001	0.1752	0.91902	0.91902	7.21963	7.21963
0.000837001	0.17505	0.91825	0.91825	7.21357	7.21357
0.000838001	0.17491	0.91748	0.91748	7.20751	7.20751
0.000839001	0.17476	0.91671	0.91671	7.20146	7.20146
0.000840001	0.17461	0.91594	0.91594	7.19541	7.19541
0.000841001	0.17446	0.91517	0.91517	7.18937	7.18937
0.000842001	0.17432	0.9144	0.9144	7.18333	7.18333
0.000843001	0.17417	0.91363	0.91363	7.17729	7.17729
0.000844001	0.17403	0.91286	0.91286	7.17126	7.17126
0.000845001	0.17388	0.9121	0.9121	7.16524	7.16524
0.000846001	0.17373	0.91133	0.91133	7.15921	7.15921
0.000847001	0.17359	0.91056	0.91056	7.1532	7.1532
0.000848001	0.17344	0.9098	0.9098	7.14718	7.14718
0.000849001	0.1733	0.90903	0.90903	7.14117	7.14117
0.000850001	0.17315	0.90827	0.90827	7.13517	7.13517
0.000851001	0.173	0.90751	0.90751	7.12916	7.12916
0.000852001	0.17286	0.90674	0.90674	7.12317	7.12317
0.000853001	0.17271	0.90598	0.90598	7.11717	7.11717
0.000854001	0.17257	0.90522	0.90522	7.11118	7.11118
0.000855001	0.17242	0.90445	0.90445	7.1052	7.1052
0.000856001	0.17228	0.90369	0.90369	7.09922	7.09922
0.000857001	0.17213	0.90293	0.90293	7.09324	7.09324
0.000858001	0.17199	0.90217	0.90217	7.08727	7.08727
0.000859001	0.17184	0.90141	0.90141	7.0813	7.0813
0.000860001	0.1717	0.90065	0.90065	7.07534	7.07534
0.000861001	0.17155	0.89989	0.89989	7.06938	7.06938
0.000862001	0.17141	0.89914	0.89914	7.06342	7.06342
0.000863001	0.17126	0.89838	0.89838	7.05747	7.05747
0.000864001	0.17112	0.89762	0.89762	7.05153	7.05153
0.000865001	0.17098	0.89687	0.89687	7.04558	7.04558
0.000866001	0.17083	0.89611	0.89611	7.03964	7.03964
0.000867001	0.17069	0.89535	0.89535	7.03371	7.03371
0.000868001	0.17054	0.8946	0.8946	7.02778	7.02778
0.000869001	0.1704	0.89385	0.89385	7.02185	7.02185
0.000870001	0.17026	0.89309	0.89309	7.01593	7.01593
0.000871001	0.17011	0.89234	0.89234	7.01001	7.01001
0.000872001	0.16997	0.89159	0.89159	7.0041	7.0041
0.000873001	0.16983	0.89083	0.89083	6.99819	6.99819
0.000874001	0.16968	0.89008	0.89008	6.99228	6.99228
0.000875001	0.16954	0.88933	0.88933	6.98638	6.98638
0.000876001	0.1694	0.88858	0.88858	6.98049	6.98049
0.000877001	0.16925	0.88783	0.88783	6.97459	6.97459
0.000878001	0.16911	0.88708	0.88708	6.9687	6.9687
0.000879001	0.16897	0.88633	0.88633	6.96282	6.96282
0.000880001	0.16882	0.88558	0.88558	6.95694	6.95694
0.000881001	0.16868	0.88483	0.88483	6.95106	6.95106
0.000882001	0.16854	0.88409	0.88409	6.94519	6.94519
0.000883001	0.1684	0.88334	0.88334	6.93932	6.93932
0.000884001	0.16825	0.88259	0.88259	6.93346	6.93346
0.000885001	0.16811	0.88185	0.88185	6.9276	6.9276
0.000886001	0.16797	0.8811	0.8811	6.92175	6.92175
0.000887001	0.16783	0.88036	0.88036	6.91589	6.91589
0.000888001	0.16769	0.87961	0.87961	6.91005	6.91005
0.000889001	0.16754	0.87887	0.87887	6.9042	6.9042
0.000890001	0.1674	0.87813	0.87813	6.89836	6.89836
0.000891001	0.16726	0.87738	0.87738	6.89253	6.89253
0.000892001	0.16712	0.87664	0.87664	6.8867	6.8867
0.000893001	0.16698	0.8759	0.8759	6.88087	6.88087
0.000894001	0.16684	0.87516	0.87516	6.87505	6.87505
0.000895001	0.1667	0.87442	0.87442	6.86923	6.86923
0.000896001	0.16656	0.87368	0.87368	6.86342	6.86342
0.000897001	0.16641	0.87294	0.87294	6.85761	6.85761
0.000898001	0.16627	0.8722	0.8722	6.8518	6.8518
0.000899001	0.16613	0.87146	0.87146	6.846	6.846
0.000900001	0.16599	0.87072	0.87072	6.8402	6.8402
0.000901001	0.16585	0.86998	0.86998	6.83441	6.83441
0.000902001	0.16571	0.86925	0.86925	6.82862	6.82862
0.000903001	0.16557	0.86851	0.86851	6.82284	6.82284
0.000904001	0.16543	0.86778	0.86778	6.81705	6.81705
0.000905001	0.16529	0.86704	0.86704	6.81128	6.81128
0.000906001	0.16515	0.86631	0.86631	6.8055	6.8055
0.000907001	0.16501	0.86557	0.86557	6.79974	6.79974
0.000908001	0.16487	0.86484	0.86484	6.79397	6.79397
0.000909001	0.16473	0.8641	0.8641	6.78821	6.78821
0.000910001	0.16459	0.86337	0.86337	6.78245	6.78245
0.000911001	0.16445	0.86264	0.86264	6.7767	6.7767
0.000912001	0.16431	0.86191	0.86191	6.77095	6.77095
0.000913001	0.16417	0.86118	0.86118	6.76521	6.76521
0.000914001	0.16403	0.86045	0.86045	6.75947	6.75947
0.000915001	0.16389	0.85971	0.85971	6.75373	6.75373
0.000916001	0.16375	0.85899	0.85899	6.748	6.748
0.000917001	0.16362	0.85826	0.85826	6.74227	6.74227
0.000918001	0.16348	0.85753	0.85753	6.73655	6.73655
0.000919001	0.16334	0.8568	0.8568	6.73083	6.73083
0.000920001	0.1632	0.85607	0.85607	6.72511	6.72511
0.000921001	0.16306	0.85534	0.85534	6.7194	6.7194
0.000922001	0.16292	0.85462	0.85462	6.7137	6.7137
0.000923001	0.16278	0.85389	0.85389	6.70799	6.70799
0.000924001	0.16264	0.85317	0.85317	6.70229	6.70229
0.000925001	0.16251	0.85244	0.85244	6.6966	6.6966
0.000926001	0.16237	0.85172	0.85172	6.69091	6.69091
0.000927001	0.16223	0.85099	0.85099	6.68522	6.68522
0.000928001	0.16209	0.85027	0.85027	6.67954	6.67954
0.000929001	0.16195	0.84955	0.84955	6.67386	6.67386
0.000930001	0.16182	0.84882	0.84882	6.66818	6.66818
0.000931001	0.16168	0.8481	0.8481	6.66251	6.66251
0.000932001	0.16154	0.84738	0.84738	6.65685	6.65685
0.000933001	0.1614	0.84666	0.84666	6.65118	6.65118
0.000934001	0.16127	0.84594	0.84594	6.64553	6.64553
0.000935001	0.16113	0.84522	0.84522	6.63987	6.63987
0.000936001	0.16099	0.8445	0.8445	6.63422	6.63422
0.000937001	0.16086	0.84378	0.84378	6.62857	6.62857
0.000938001	0.16072	0.84306	0.84306	6.62293	6.62293
0.000939001	0.16058	0.84235	0.84235	6.61729	6.61729
0.000940001	0.16045	0.84163	0.84163	6.61166	6.61166
0.000941001	0.16031	0.84091	0.84091	6.60603	6.60603
0.000942001	0.16017	0.8402	0.8402	6.6004	6.6004
0.000943001	0.16004	0.83948	0.83948	6.59478	6.59478
0.000944001	0.1599	0.83877	0.83877	6.58916	6.58916
0.000945001	0.15976	0.83805	0.83805	6.58355	6.58355
0.000946001	0.15963	0.83734	0.83734	6.57794	6.57794
0.000947001	0.15949	0.83662	0.83662	6.57233	6.57233
0.000948001	0.15936	0.83591	0.83591	6.56673	6.56673
0.000949001	0.15922	0.8352	0.8352	6.56113	6.56113
0.000950001	0.15908	0.83449	0.83449	6.55554	6.55554
0.000951001	0.15895	0.83377	0.83377	6.54995	6.54995
0.000952001	0.15881	0.83306	0.83306	6.54437	6.54437
0.000953001	0.15868	0.83235	0.83235	6.53878	6.53878
0.000954001	0.15854	0.83164	0.83164	6.53321	6.53321
0.000955001	0.15841	0.83093	0.83093	6.52763	6.52763
0.000956001	0.15827	0.83022	0.83022	6.52206	6.52206
0.000957001	0.15814	0.82952	0.82952	6.5165	6.5165
0.000958001	0.158	0.82881	0.82881	6.51094	6.51094
0.000959001	0.15787	0.8281	0.8281	6.50538	6.50538
0.000960001	0.15773	0.82739	0.82739	6.49983	6.49983
0.000961001	0.1576	0.82669	0.82669	6.49428	6.49428
0.000962001	0.15746	0.82598	0.82598	6.48873	6.48873
0.000963001	0.15733	0.82528	0.82528	6.48319	6.48319
0.000964001	0.15719	0.82457	0.82457	6.47765	6.47765
0.000965001	0.15706	0.82387	0.82387	6.47212	6.47212
0.000966001	0.15693	0.82316	0.82316	6.46659	6.46659
0.000967001	0.15679	0.82246	0.82246	6.46106	6.46106
0.000968001	0.15666	0.82176	0.82176	6.45554	6.45554
0.000969001	0.15652	0.82105	0.82105	6.45002	6.45002
0.000970001	0.15639	0.82035	0.82035	6.44451	6.44451
0.000971001	0.15626	0.81965	0.81965	6.439	6.439
0.000972001	0.15612	0.81895	0.81895	6.4335	6.4335
0.000973001	0.15599	0.81825	0.81825	6.42799	6.42799
0.000974001	0.15586	0.81755	0.81755	6.4225	6.4225
0.000975001	0.15572	0.81685	0.81685	6.417	6.417
0.000976001	0.15559	0.81615	0.81615	6.41151	6.41151
0.000977001	0.15546	0.81545	0.81545	6.40603	6.40603
0.000978001	0.15532	0.81476	0.81476	6.40055	6.40055
0.000979001	0.15519	0.81406	0.81406	6.39507	6.39507
0.000980001	0.15506	0.81336	0.81336	6.3896	6.3896
0.000981001	0.15492	0.81267	0.81267	6.38413	6.38413
0.000982001	0.15479	0.81197	0.81197	6.37866	6.37866
0.000983001	0.15466	0.81127	0.81127	6.3732	6.3732
0.000984001	0.15453	0.81058	0.81058	6.36774	6.36774
0.000985001	0.15439	0.80989	0.80989	6.36229	6.36229
0.000986001	0.15426	0.80919	0.80919	6.35684	6.35684
0.000987001	0.15413	0.8085	0.8085	6.35139	6.35139
0.000988001	0.154	0.80781	0.80781	6.34595	6.34595
0.000989001	0.15387	0.80711	0.80711	6.34051	6.34051
0.000990001	0.15373	0.80642	0.80642	6.33508	6.33508
0.000991001	0.1536	0.80573	0.80573	6.32965	6.32965
0.000992001	0.15347	0.80504	0.80504	6.32422	6.32422
0.000993001	0.15334	0.80435	0.80435	6.3188	6.3188
0.000994001	0.15321	0.80366	0.80366	6.31338	6.31338
0.000995001	0.15308	0.80297	0.80297	6.30797	6.30797
0.000996001	0.15294	0.80228	0.80228	6.30256	6.30256
0.000997001	0.15281	0.80159	0.80159	6.29715	6.29715
0.000998001	0.15268	0.80091	0.80091	6.29175	6.29175
0.000999001	0.15255	0.80022	0.80022	6.28635	6.28635
0.001	0.15242	0.79953	0.79953	6.28096	6.28096
0.001	0.15229	0.79885	0.79885	6.27557	6.27557
0.001	0.15216	0.79816	0.79816	6.27018	6.27018
0.001	0.15203	0.79748	0.79748	6.2648	6.2648
0.001	0.1519	0.79679	0.79679	6.25942	6.25942
0.00101	0.15177	0.79611	0.79611	6.25405	6.25405
0.00101	0.15164	0.79542	0.79542	6.24868	6.24868
0.00101	0.15151	0.79474	0.79474	6.24331	6.24331
0.00101	0.15138	0.79406	0.79406	6.23795	6.23795
0.00101	0.15125	0.79338	0.79338	6.23259	6.23259
0.00101	0.15112	0.79269	0.79269	6.22723	6.22723
0.00101	0.15099	0.79201	0.79201	6.22188	6.22188
0.00101	0.15086	0.79133	0.79133	6.21653	6.21653
0.00101	0.15073	0.79065	0.79065	6.21119	6.21119
0.00101	0.1506	0.78997	0.78997	6.20585	6.20585
0.00102	0.15047	0.78929	0.78929	6.20052	6.20052
0.00102	0.15034	0.78861	0.78861	6.19519	6.19519
0.00102	0.15021	0.78794	0.78794	6.18986	6.18986
0.00102	0.15008	0.78726	0.78726	6.18453	6.18453
0.00102	0.14995	0.78658	0.78658	6.17921	6.17921
0.00102	0.14982	0.7859	0.7859	6.1739	6.1739
0.00102	0.14969	0.78523	0.78523	6.16859	6.16859
0.00102	0.14956	0.78455	0.78455	6.16328	6.16328
0.00102	0.14944	0.78388	0.78388	6.15797	6.15797
0.00102	0.14931	0.7832	0.7832	6.15267	6.15267
0.00103	0.14918	0.78253	0.78253	6.14738	6.14738
0.00103	0.14905	0.78186	0.78186	6.14209	6.14209
0.00103	0.14892	0.78118	0.78118	6.1368	6.1368
0.00103	0.14879	0.78051	0.78051	6.13151	6.13151
0.00103	0.14867	0.77984	0.77984	6.12623	6.12623
0.00103	0.14854	0.77917	0.77917	6.12096	6.12096
0.00103	0.14841	0.77849	0.77849	6.11568	6.11568
0.00103	0.14828	0.77782	0.77782	6.11041	6.11041
0.00103	0.14815	0.77715	0.77715	6.10515	6.10515
0.00103	0.14803	0.77648	0.77648	6.09989	6.09989
0.00104	0.1479	0.77581	0.77581	6.09463	6.09463
0.00104	0.14777	0.77515	0.77515	6.08938	6.08938
0.00104	0.14764	0.77448	0.77448	6.08413	6.08413
0.00104	0.14752	0.77381	0.77381	6.07888	6.07888
0.00104	0.14739	0.77314	0.77314	6.07364	6.07364
0.00104	0.14726	0.77248	0.77248	6.0684	6.0684
0.00104	0.14714	0.77181	0.77181	6.06317	6.06317
0.00104	0.14701	0.77114	0.77114	6.05794	6.05794
0.00104	0.14688	0.77048	0.77048	6.05271	6.05271
0.00104	0.14675	0.76981	0.76981	6.04749	6.04749
0.00105	0.14663	0.76915	0.76915	6.04227	6.04227
0.00105	0.1465	0.76849	0.76849	6.03705	6.03705
0.00105	0.14638	0.76782	0.76782	6.03184	6.03184
0.00105	0.14625	0.76716	0.76716	6.02663	6.02663
0.00105	0.14612	0.7665	0.7665	6.02143	6.02143
0.00105	0.146	0.76583	0.76583	6.01623	6.01623
0.00105	0.14587	0.76517	0.76517	6.01104	6.01104
0.00105	0.14574	0.76451	0.76451	6.00584	6.00584
0.00105	0.14562	0.76385	0.76385	6.00066	6.00066
0.00105	0.14549	0.76319	0.76319	5.99547	5.99547
0.00106	0.14537	0.76253	0.76253	5.99029	5.99029
0.00106	0.14524	0.76187	0.76187	5.98512	5.98512
0.00106	0.14512	0.76122	0.76122	5.97994	5.97994
0.00106	0.14499	0.76056	0.76056	5.97478	5.97478
0.00106	0.14486	0.7599	0.7599	5.96961	5.96961
0.00106	0.14474	0.75924	0.75924	5.96445	5.96445
0.00106	0.14461	0.75859	0.75859	5.95929	5.95929
0.00106	0.14449	0.75793	0.75793	5.95414	5.95414
0.00106	0.14436	0.75728	0.75728	5.94899	5.94899
0.00106	0.14424	0.75662	0.75662	5.94384	5.94384
0.00107	0.14411	0.75597	0.75597	5.9387	5.9387
0.00107	0.14399	0.75531	0.75531	5.93356	5.93356
0.00107	0.14387	0.75466	0.75466	5.92843	5.92843
0.00107	0.14374	0.754	0.754	5.9233	5.9233
0.00107	0.14362	0.75335	0.75335	5.91817	5.91817
0.00107	0.14349	0.7527	0.7527	5.91305	5.91305
0.00107	0.14337	0.75205	0.75205	5.90793	5.90793
0.00107	0.14324	0.7514	0.7514	5.90282	5.90282
0.00107	0.14312	0.75075	0.75075	5.8977	5.8977
0.00107	0.143	0.7501	0.7501	5.8926	5.8926
0.00108	0.14287	0.74945	0.74945	5.88749	5.88749
0.00108	0.14275	0.7488	0.7488	5.88239	5.88239
0.00108	0.14262	0.74815	0.74815	5.8773	5.8773
0.00108	0.1425	0.7475	0.7475	5.8722	5.8722
0.00108	0.14238	0.74685	0.74685	5.86712	5.86712
0.00108	0.14225	0.74621	0.74621	5.86203	5.86203
0.00108	0.14213	0.74556	0.74556	5.85695	5.85695
0.00108	0.14201	0.74491	0.74491	5.85187	5.85187
0.00108	0.14188	0.74427	0.74427	5.8468	5.8468
0.00108	0.14176	0.74362	0.74362	5.84173	5.84173
0.00109	0.14164	0.74298	0.74298	5.83666	5.83666
0.00109	0.14152	0.74233	0.74233	5.8316	5.8316
0.00109	0.14139	0.74169	0.74169	5.82654	5.82654
0.00109	0.14127	0.74105	0.74105	5.82149	5.82149
0.00109	0.14115	0.7404	0.7404	5.81644	5.81644
0.00109	0.14103	0.73976	0.73976	5.81139	5.81139
0.00109	0.1409	0.73912	0.73912	5.80635	5.80635
0.00109	0.14078	0.73848	0.73848	5.80131	5.80131
0.00109	0.14066	0.73784	0.73784	5.79627	5.79627
0.00109	0.14054	0.73719	0.73719	5.79124	5.79124
0.0011	0.14041	0.73655	0.73655	5.78621	5.78621
0.0011	0.14029	0.73592	0.73592	5.78119	5.78119
0.0011	0.14017	0.73528	0.73528	5.77617	5.77617
0.0011	0.14005	0.73464	0.73464	5.77115	5.77115
0.0011	0.13993	0.734	0.734	5.76614	5.76614
0.0011	0.13981	0.73336	0.73336	5.76113	5.76113
0.0011	0.13968	0.73272	0.73272	5.75612	5.75612
0.0011	0.13956	0.73209	0.73209	5.75112	5.75112
0.0011	0.13944	0.73145	0.73145	5.74613	5.74613
0.0011	0.13932	0.73082	0.73082	5.74113	5.74113
0.00111	0.1392	0.73018	0.73018	5.73614	5.73614
0.00111	0.13908	0.72955	0.72955	5.73115	5.73115
0.00111	0.13896	0.72891	0.72891	5.72617	5.72617
0.00111	0.13884	0.72828	0.72828	5.72119	5.72119
0.00111	0.13872	0.72764	0.72764	5.71622	5.71622
0.00111	0.1386	0.72701	0.72701	5.71124	5.71124
0.00111	0.13847	0.72638	0.72638	5.70628	5.70628
0.00111	0.13835	0.72575	0.72575	5.70131	5.70131
0.00111	0.13823	0.72512	0.72512	5.69635	5.69635
0.00111	0.13811	0.72448	0.72448	5.69139	5.69139
0.00112	0.13799	0.72385	0.72385	5.68644	5.68644
0.00112	0.13787	0.72322	0.72322	5.68149	5.68149
0.00112	0.13775	0.72259	0.72259	5.67655	5.67655
0.00112	0.13763	0.72197	0.72197	5.67161	5.67161
0.00112	0.13751	0.72134	0.72134	5.66667	5.66667
0.00112	0.13739	0.72071	0.72071	5.66173	5.66173
0.00112	0.13727	0.72008	0.72008	5.6568	5.6568
0.00112	0.13715	0.71945	0.71945	5.65187	5.65187
0.00112	0.13703	0.71883	0.71883	5.64695	5.64695
0.00112	0.13692	0.7182	0.7182	5.64203	5.64203
0.00113	0.1368	0.71758	0.71758	5.63712	5.63712
0.00113	0.13668	0.71695	0.71695	5.6322	5.6322
0.00113	0.13656	0.71633	0.71633	5.6273	5.6273
0.00113	0.13644	0.7157	0.7157	5.62239	5.62239
0.00113	0.13632	0.71508	0.71508	5.61749	5.61749
0.00113	0.1362	0.71445	0.71445	5.61259	5.61259
0.00113	0.13608	0.71383	0.71383	5.6077	5.6077
0.00113	0.13596	0.71321	0.71321	5.60281	5.60281
0.00113	0.13585	0.71259	0.71259	5.59792	5.59792
0.00113	0.13573	0.71196	0.71196	5.59304	5.59304
0.00114	0.13561	0.71134	0.71134	5.58816	5.58816
0.00114	0.13549	0.71072	0.71072	5.58329	5.58329
0.00114	0.13537	0.7101	0.7101	5.57841	5.57841
0.00114	0.13525	0.70948	0.70948	5.57355	5.57355
0.00114	0.13514	0.70886	0.70886	5.56868	5.56868
0.00114	0.13502	0.70825	0.70825	5.56382	5.56382
0.00114	0.1349	0.70763	0.70763	5.55897	5.55897
0.00114	0.13478	0.70701	0.70701	5.55411	5.55411
0.00114	0.13466	0.70639	0.70639	5.54926	5.54926
0.00114	0.13455	0.70578	0.70578	5.54442	5.54442
0.00115	0.13443	0.70516	0.70516	5.53958	5.53958
0.00115	0.13431	0.70454	0.70454	5.53474	5.53474
0.00115	0.13419	0.70393	0.70393	5.5299	5.5299
0.00115	0.13408	0.70331	0.70331	5.52507	5.52507
0.00115	0.13396	0.7027	0.7027	5.52024	5.52024
0.00115	0.13384	0.70208	0.70208	5.51542	5.51542
0.00115	0.13373	0.70147	0.70147	5.5106	5.5106
0.00115	0.13361	0.70086	0.70086	5.50578	5.50578
0.00115	0.13349	0.70024	0.70024	5.50097	5.50097
0.00115	0.13338	0.69963	0.69963	5.49616	5.49616
0.00116	0.13326	0.69902	0.69902	5.49136	5.49136
0.00116	0.13314	0.69841	0.69841	5.48656	5.48656
0.00116	0.13303	0.6978	0.6978	5.48176	5.48176
0.00116	0.13291	0.69719	0.69719	5.47696	5.47696
0.00116	0.13279	0.69658	0.69658	5.47217	5.47217
0.00116	0.13268	0.69597	0.69597	5.46738	5.46738
0.00116	0.13256	0.69536	0.69536	5.4626	5.4626
0.00116	0.13245	0.69475	0.69475	5.45782	5.45782
0.00116	0.13233	0.69414	0.69414	5.45305	5.45305
0.00116	0.13221	0.69354	0.69354	5.44827	5.44827
0.00117	0.1321	0.69293	0.69293	5.4435	5.4435
0.00117	0.13198	0.69232	0.69232	5.43874	5.43874
0.00117	0.13187	0.69172	0.69172	5.43398	5.43398
0.00117	0.13175	0.69111	0.69111	5.42922	5.42922
0.00117	0.13164	0.69051	0.69051	5.42446	5.42446
0.00117	0.13152	0.6899	0.6899	5.41971	5.41971
0.00117	0.13141	0.6893	0.6893	5.41497	5.41497
0.00117	0.13129	0.68869	0.68869	5.41022	5.41022
0.00117	0.13118	0.68809	0.68809	5.40548	5.40548
0.00117	0.13106	0.68749	0.68749	5.40075	5.40075
0.00118	0.13095	0.68688	0.68688	5.39601	5.39601
0.00118	0.13083	0.68628	0.68628	5.39128	5.39128
0.00118	0.13072	0.68568	0.68568	5.38656	5.38656
0.00118	0.1306	0.68508	0.68508	5.38184	5.38184
0.00118	0.13049	0.68448	0.68448	5.37712	5.37712
0.00118	0.13037	0.68388	0.68388	5.3724	5.3724
0.00118	0.13026	0.68328	0.68328	5.36769	5.36769
0.00118	0.13014	0.68268	0.68268	5.36299	5.36299
0.00118	0.13003	0.68208	0.68208	5.35828	5.35828
0.00118	0.12992	0.68148	0.68148	5.35358	5.35358
0.00119	0.1298	0.68089	0.68089	5.34888	5.34888
0.00119	0.12969	0.68029	0.68029	5.34419	5.34419
0.00119	0.12957	0.67969	0.67969	5.3395	5.3395
0.00119	0.12946	0.67909	0.67909	5.33482	5.33482
0.00119	0.12935	0.6785	0.6785	5.33013	5.33013
0.00119	0.12923	0.6779	0.6779	5.32546	5.32546
0.00119	0.12912	0.67731	0.67731	5.32078	5.32078
0.00119	0.12901	0.67671	0.67671	5.31611	5.31611
0.00119	0.12889	0.67612	0.67612	5.31144	5.31144
0.00119	0.12878	0.67552	0.67552	5.30678	5.30678
0.0012	0.12867	0.67493	0.67493	5.30212	5.30212
0.0012	0.12855	0.67434	0.67434	5.29746	5.29746
0.0012	0.12844	0.67375	0.67375	5.29281	5.29281
0.0012	0.12833	0.67315	0.67315	5.28816	5.28816
0.0012	0.12822	0.67256	0.67256	5.28351	5.28351
0.0012	0.1281	0.67197	0.67197	5.27887	5.27887
0.0012	0.12799	0.67138	0.67138	5.27423	5.27423
0.0012	0.12788	0.67079	0.67079	5.26959	5.26959
0.0012	0.12777	0.6702	0.6702	5.26496	5.26496
0.0012	0.12765	0.66961	0.66961	5.26033	5.26033
0.00121	0.12754	0.66902	0.66902	5.2557	5.2557
0.00121	0.12743	0.66844	0.66844	5.25108	5.25108
0.00121	0.12732	0.66785	0.66785	5.24647	5.24647
0.00121	0.1272	0.66726	0.66726	5.24185	5.24185
0.00121	0.12709	0.66667	0.66667	5.23724	5.23724
0.00121	0.12698	0.66609	0.66609	5.23263	5.23263
0.00121	0.12687	0.6655	0.6655	5.22803	5.22803
0.00121	0.12676	0.66492	0.66492	5.22343	5.22343
0.00121	0.12665	0.66433	0.66433	5.21883	5.21883
0.00121	0.12653	0.66375	0.66375	5.21424	5.21424
0.00122	0.12642	0.66316	0.66316	5.20965	5.20965
0.00122	0.12631	0.66258	0.66258	5.20506	5.20506
0.00122	0.1262	0.66199	0.66199	5.20048	5.20048
0.00122	0.12609	0.66141	0.66141	5.1959	5.1959
0.00122	0.12598	0.66083	0.66083	5.19133	5.19133
0.00122	0.12587	0.66025	0.66025	5.18675	5.18675
0.00122	0.12576	0.65967	0.65967	5.18219	5.18219
0.00122	0.12565	0.65908	0.65908	5.17762	5.17762
0.00122	0.12553	0.6585	0.6585	5.17306	5.17306
0.00122	0.12542	0.65792	0.65792	5.1685	5.1685
0.00123	0.12531	0.65734	0.65734	5.16395	5.16395
0.00123	0.1252	0.65676	0.65676	5.1594	5.1594
0.00123	0.12509	0.65619	0.65619	5.15485	5.15485
0.00123	0.12498	0.65561	0.65561	5.15031	5.15031
0.00123	0.12487	0.65503	0.65503	5.14577	5.14577
0.00123	0.12476	0.65445	0.65445	5.14123	5.14123
0.00123	0.12465	0.65387	0.65387	5.1367	5.1367
0.00123	0.12454	0.6533	0.6533	5.13217	5.13217
0.00123	0.12443	0.65272	0.65272	5.12764	5.12764
0.00123	0.12432	0.65215	0.65215	5.12312	5.12312
0.00124	0.12421	0.65157	0.65157	5.1186	5.1186
0.00124	0.1241	0.651	0.651	5.11408	5.11408
0.00124	0.12399	0.65042	0.65042	5.10957	5.10957
0.00124	0.12388	0.64985	0.64985	5.10506	5.10506
0.00124	0.12378	0.64927	0.64927	5.10056	5.10056
0.00124	0.12367	0.6487	0.6487	5.09605	5.09605
0.00124	0.12356	0.64813	0.64813	5.09156	5.09156
0.00124	0.12345	0.64756	0.64756	5.08706	5.08706
0.00124	0.12334	0.64698	0.64698	5.08257	5.08257
0.00124	0.12323	0.64641	0.64641	5.07808	5.07808
0.00125	0.12312	0.64584	0.64584	5.0736	5.0736
0.00125	0.12301	0.64527	0.64527	5.06912	5.06912
0.00125	0.1229	0.6447	0.6447	5.06464	5.06464
0.00125	0.1228	0.64413	0.64413	5.06017	5.06017
0.00125	0.12269	0.64356	0.64356	5.0557	5.0557
0.00125	0.12258	0.64299	0.64299	5.05123	5.05123
0.00125	0.12247	0.64243	0.64243	5.04676	5.04676
0.00125	0.12236	0.64186	0.64186	5.0423	5.0423
0.00125	0.12225	0.64129	0.64129	5.03785	5.03785
0.00125	0.12215	0.64072	0.64072	5.0334	5.0334
0.00126	0.12204	0.64016	0.64016	5.02895	5.02895
0.00126	0.12193	0.63959	0.63959	5.0245	5.0245
0.00126	0.12182	0.63903	0.63903	5.02006	5.02006
0.00126	0.12171	0.63846	0.63846	5.01562	5.01562
0.00126	0.12161	0.6379	0.6379	5.01118	5.01118
0.00126	0.1215	0.63733	0.63733	5.00675	5.00675
0.00126	0.12139	0.63677	0.63677	5.00232	5.00232
0.00126	0.12128	0.63621	0.63621	4.9979	4.9979
0.00126	0.12118	0.63564	0.63564	4.99347	4.99347
0.00126	0.12107	0.63508	0.63508	4.98905	4.98905
0.00127	0.12096	0.63452	0.63452	4.98464	4.98464
0.00127	0.12086	0.63396	0.63396	4.98023	4.98023
0.00127	0.12075	0.6334	0.6334	4.97582	4.97582
0.00127	0.12064	0.63284	0.63284	4.97142	4.97142
0.00127	0.12053	0.63227	0.63227	4.96701	4.96701
0.00127	0.12043	0.63172	0.63172	4.96262	4.96262
0.00127	0.12032	0.63116	0.63116	4.95822	4.95822
0.00127	0.12021	0.6306	0.6306	4.95383	4.95383
0.00127	0.12011	0.63004	0.63004	4.94944	4.94944
0.00127	0.12	0.62948	0.62948	4.94506	4.94506
0.00128	0.1199	0.62892	0.62892	4.94068	4.94068
0.00128	0.11979	0.62837	0.62837	4.9363	4.9363
0.00128	0.11968	0.62781	0.62781	4.93193	4.93193
0.00128	0.11958	0.62725	0.62725	4.92756	4.92756
0.00128	0.11947	0.6267	0.6267	4.92319	4.92319
0.00128	0.11937	0.62614	0.62614	4.91883	4.91883
0.00128	0.11926	0.62559	0.62559	4.91447	4.91447
0.00128	0.11915	0.62503	0.62503	4.91011	4.91011
0.00128	0.11905	0.62448	0.62448	4.90576	4.90576
0.00128	0.11894	0.62392	0.62392	4.90141	4.90141
0.00129	0.11884	0.62337	0.62337	4.89706	4.89706
0.00129	0.11873	0.62282	0.62282	4.89272	4.89272
0.00129	0.11863	0.62226	0.62226	4.88838	4.88838
0.00129	0.11852	0.62171	0.62171	4.88404	4.88404
0.00129	0.11842	0.62116	0.62116	4.87971	4.87971
0.00129	0.11831	0.62061	0.62061	4.87538	4.87538
0.00129	0.11821	0.62006	0.62006	4.87105	4.87105
0.00129	0.1181	0.61951	0.61951	4.86673	4.86673
0.00129	0.118	0.61896	0.61896	4.86241	4.86241
0.00129	0.11789	0.61841	0.61841	4.85809	4.85809
0.0013	0.11779	0.61786	0.61786	4.85378	4.85378
0.0013	0.11768	0.61731	0.61731	4.84947	4.84947
0.0013	0.11758	0.61676	0.61676	4.84516	4.84516
0.0013	0.11747	0.61622	0.61622	4.84086	4.84086
0.0013	0.11737	0.61567	0.61567	4.83656	4.83656
0.0013	0.11726	0.61512	0.61512	4.83227	4.83227
0.0013	0.11716	0.61458	0.61458	4.82797	4.82797
0.0013	0.11706	0.61403	0.61403	4.82369	4.82369
0.0013	0.11695	0.61348	0.61348	4.8194	4.8194
0.0013	0.11685	0.61294	0.61294	4.81512	4.81512
0.00131	0.11674	0.61239	0.61239	4.81084	4.81084
0.00131	0.11664	0.61185	0.61185	4.80656	4.80656
0.00131	0.11654	0.61131	0.61131	4.80229	4.80229
0.00131	0.11643	0.61076	0.61076	4.79802	4.79802
0.00131	0.11633	0.61022	0.61022	4.79376	4.79376
0.00131	0.11623	0.60968	0.60968	4.7895	4.7895
0.00131	0.11612	0.60914	0.60914	4.78524	4.78524
0.00131	0.11602	0.60859	0.60859	4.78098	4.78098
0.00131	0.11592	0.60805	0.60805	4.77673	4.77673
0.00131	0.11581	0.60751	0.60751	4.77248	4.77248
0.00132	0.11571	0.60697	0.60697	4.76824	4.76824
0.00132	0.11561	0.60643	0.60643	4.76399	4.76399
0.00132	0.11551	0.60589	0.60589	4.75975	4.75975
0.00132	0.1154	0.60535	0.60535	4.75552	4.75552
0.00132	0.1153	0.60481	0.60481	4.75129	4.75129
0.00132	0.1152	0.60428	0.60428	4.74706	4.74706
0.00132	0.11509	0.60374	0.60374	4.74283	4.74283
0.00132	0.11499	0.6032	0.6032	4.73861	4.73861
0.00132	0.11489	0.60266	0.60266	4.73439	4.73439
0.00132	0.11479	0.60213	0.60213	4.73018	4.73018
0.00133	0.11469	0.60159	0.60159	4.72597	4.72597
0.00133	0.11458	0.60105	0.60105	4.72176	4.72176
0.00133	0.11448	0.60052	0.60052	4.71755	4.71755
0.00133	0.11438	0.59998	0.59998	4.71335	4.71335
0.00133	0.11428	0.59945	0.59945	4.70915	4.70915
0.00133	0.11418	0.59892	0.59892	4.70496	4.70496
0.00133	0.11407	0.59838	0.59838	4.70076	4.70076
0.00133	0.11397	0.59785	0.59785	4.69657	4.69657
0.00133	0.11387	0.59732	0.59732	4.69239	4.69239
0.00133	0.11377	0.59678	0.59678	4.68821	4.68821
0.00134	0.11367	0.59625	0.59625	4.68403	4.68403
0.00134	0.11357	0.59572	0.59572	4.67985	4.67985
0.00134	0.11347	0.59519	0.59519	4.67568	4.67568
0.00134	0.11336	0.59466	0.59466	4.67151	4.67151
0.00134	0.11326	0.59413	0.59413	4.66735	4.66735
0.00134	0.11316	0.5936	0.5936	4.66318	4.66318
0.00134	0.11306	0.59307	0.59307	4.65903	4.65903
0.00134	0.11296	0.59254	0.59254	4.65487	4.65487
0.00134	0.11286	0.59201	0.59201	4.65072	4.65072
0.00134	0.11276	0.59148	0.59148	4.64657	4.64657
0.00135	0.11266	0.59096	0.59096	4.64242	4.64242
0.00135	0.11256	0.59043	0.59043	4.63828	4.63828
0.00135	0.11246	0.5899	0.5899	4.63414	4.63414
0.00135	0.11236	0.58938	0.58938	4.63	4.63
0.00135	0.11226	0.58885	0.58885	4.62587	4.62587
0.00135	0.11216	0.58832	0.58832	4.62174	4.62174
0.00135	0.11206	0.5878	0.5878	4.61762	4.61762
0.00135	0.11196	0.58727	0.58727	4.61349	4.61349
0.00135	0.11186	0.58675	0.58675	4.60937	4.60937
0.00135	0.11176	0.58623	0.58623	4.60526	4.60526
0.00136	0.11166	0.5857	0.5857	4.60114	4.60114
0.00136	0.11156	0.58518	0.58518	4.59704	4.59704
0.00136	0.11146	0.58466	0.58466	4.59293	4.59293
0.00136	0.11136	0.58413	0.58413	4.58883	4.58883
0.00136	0.11126	0.58361	0.58361	4.58473	4.58473
0.00136	0.11116	0.58309	0.58309	4.58063	4.58063
0.00136	0.11106	0.58257	0.58257	4.57654	4.57654
0.00136	0.11096	0.58205	0.58205	4.57245	4.57245
0.00136	0.11086	0.58153	0.58153	4.56836	4.56836
0.00136	0.11076	0.58101	0.58101	4.56427	4.56427
0.00137	0.11066	0.58049	0.58049	4.56019	4.56019
0.00137	0.11056	0.57997	0.57997	4.55612	4.55612
0.00137	0.11046	0.57945	0.57945	4.55204	4.55204
0.00137	0.11037	0.57893	0.57893	4.54797	4.54797
0.00137	0.11027	0.57842	0.57842	4.5439	4.5439
0.00137	0.11017	0.5779	0.5779	4.53984	4.53984
0.00137	0.11007	0.57738	0.57738	4.53578	4.53578
0.00137	0.10997	0.57686	0.57686	4.53172	4.53172
0.00137	0.10987	0.57635	0.57635	4.52767	4.52767
0.00137	0.10977	0.57583	0.57583	4.52362	4.52362
0.00138	0.10968	0.57532	0.57532	4.51957	4.51957
0.00138	0.10958	0.5748	0.5748	4.51552	4.51552
0.00138	0.10948	0.57429	0.57429	4.51148	4.51148
0.00138	0.10938	0.57377	0.57377	4.50744	4.50744
0.00138	0.10928	0.57326	0.57326	4.50341	4.50341
0.00138	0.10919	0.57275	0.57275	4.49938	4.49938
0.00138	0.10909	0.57223	0.57223	4.49535	4.49535
0.00138	0.10899	0.57172	0.57172	4.49132	4.49132
0.00138	0.10889	0.57121	0.57121	4.4873	4.4873
0.00138	0.1088	0.5707	0.5707	4.48328	4.48328
0.00139	0.1087	0.57019	0.57019	4.47927	4.47927
0.00139	0.1086	0.56968	0.56968	4.47525	4.47525
0.00139	0.1085	0.56917	0.56917	4.47124	4.47124
0.00139	0.10841	0.56866	0.56866	4.46724	4.46724
0.00139	0.10831	0.56815	0.56815	4.46323	4.46323
0.00139	0.10821	0.56764	0.56764	4.45923	4.45923
0.00139	0.10812	0.56713	0.56713	4.45524	4.45524
0.00139	0.10802	0.56662	0.56662	4.45124	4.45124
0.00139	0.10792	0.56611	0.56611	4.44725	4.44725
0.00139	0.10783	0.5656	0.5656	4.44327	4.44327
0.0014	0.10773	0.5651	0.5651	4.43928	4.43928
0.0014	0.10763	0.56459	0.56459	4.4353	4.4353
0.0014	0.10754	0.56408	0.56408	4.43133	4.43133
0.0014	0.10744	0.56358	0.56358	4.42735	4.42735
0.0014	0.10734	0.56307	0.56307	4.42338	4.42338
0.0014	0.10725	0.56257	0.56257	4.41941	4.41941
0.0014	0.10715	0.56206	0.56206	4.41545	4.41545
0.0014	0.10705	0.56156	0.56156	4.41149	4.41149
0.0014	0.10696	0.56106	0.56106	4.40753	4.40753
0.0014	0.10686	0.56055	0.56055	4.40357	4.40357
0.00141	0.10677	0.56005	0.56005	4.39962	4.39962
0.00141	0.10667	0.55955	0.55955	4.39567	4.39567
0.00141	0.10657	0.55904	0.55904	4.39173	4.39173
0.00141	0.10648	0.55854	0.55854	4.38778	4.38778
0.00141	0.10638	0.55804	0.55804	4.38385	4.38385
0.00141	0.10629	0.55754	0.55754	4.37991	4.37991
0.00141	0.10619	0.55704	0.55704	4.37598	4.37598
0.00141	0.1061	0.55654	0.55654	4.37205	4.37205
0.00141	0.106	0.55604	0.55604	4.36812	4.36812
0.00141	0.10591	0.55554	0.55554	4.3642	4.3642
0.00142	0.10581	0.55504	0.55504	4.36028	4.36028
0.00142	0.10572	0.55454	0.55454	4.35636	4.35636
0.00142	0.10562	0.55404	0.55404	4.35244	4.35244
0.00142	0.10553	0.55355	0.55355	4.34853	4.34853
0.00142	0.10543	0.55305	0.55305	4.34463	4.34463
0.00142	0.10534	0.55255	0.55255	4.34072	4.34072
0.00142	0.10524	0.55205	0.55205	4.33682	4.33682
0.00142	0.10515	0.55156	0.55156	4.33292	4.33292
0.00142	0.10505	0.55106	0.55106	4.32903	4.32903
0.00142	0.10496	0.55057	0.55057	4.32513	4.32513
0.00143	0.10486	0.55007	0.55007	4.32125	4.32125
0.00143	0.10477	0.54958	0.54958	4.31736	4.31736
0.00143	0.10468	0.54908	0.54908	4.31348	4.31348
0.00143	0.10458	0.54859	0.54859	4.3096	4.3096
0.00143	0.10449	0.5481	0.5481	4.30572	4.30572
0.00143	0.10439	0.5476	0.5476	4.30185	4.30185
0.00143	0.1043	0.54711	0.54711	4.29798	4.29798
0.00143	0.10421	0.54662	0.54662	4.29411	4.29411
0.00143	0.10411	0.54613	0.54613	4.29025	4.29025
0.00143	0.10402	0.54563	0.54563	4.28639	4.28639
0.00144	0.10392	0.54514	0.54514	4.28253	4.28253
0.00144	0.10383	0.54465	0.54465	4.27867	4.27867
0.00144	0.10374	0.54416	0.54416	4.27482	4.27482
0.00144	0.10364	0.54367	0.54367	4.27097	4.27097
0.00144	0.10355	0.54318	0.54318	4.26713	4.26713
0.00144	0.10346	0.54269	0.54269	4.26329	4.26329
0.00144	0.10336	0.54221	0.54221	4.25945	4.25945
0.00144	0.10327	0.54172	0.54172	4.25561	4.25561
0.00144	0.10318	0.54123	0.54123	4.25178	4.25178
0.00144	0.10309	0.54074	0.54074	4.24795	4.24795
0.00145	0.10299	0.54025	0.54025	4.24412	4.24412
0.00145	0.1029	0.53977	0.53977	4.2403	4.2403
0.00145	0.10281	0.53928	0.53928	4.23648	4.23648
0.00145	0.10271	0.5388	0.5388	4.23266	4.23266
0.00145	0.10262	0.53831	0.53831	4.22885	4.22885
0.00145	0.10253	0.53783	0.53783	4.22504	4.22504
0.00145	0.10244	0.53734	0.53734	4.22123	4.22123
0.00145	0.10234	0.53686	0.53686	4.21742	4.21742
0.00145	0.10225	0.53637	0.53637	4.21362	4.21362
0.00145	0.10216	0.53589	0.53589	4.20982	4.20982
0.00146	0.10207	0.53541	0.53541	4.20603	4.20603
0.00146	0.10198	0.53492	0.53492	4.20224	4.20224
0.00146	0.10188	0.53444	0.53444	4.19845	4.19845
0.00146	0.10179	0.53396	0.53396	4.19466	4.19466
0.00146	0.1017	0.53348	0.53348	4.19088	4.19088
0.00146	0.10161	0.533	0.533	4.1871	4.1871
0.00146	0.10152	0.53251	0.53251	4.18332	4.18332
0.00146	0.10143	0.53203	0.53203	4.17954	4.17954
0.00146	0.10133	0.53155	0.53155	4.17577	4.17577
0.00146	0.10124	0.53107	0.53107	4.172	4.172
0.00147	0.10115	0.5306	0.5306	4.16824	4.16824
0.00147	0.10106	0.53012	0.53012	4.16448	4.16448
0.00147	0.10097	0.52964	0.52964	4.16072	4.16072
0.00147	0.10088	0.52916	0.52916	4.15696	4.15696
0.00147	0.10079	0.52868	0.52868	4.15321	4.15321
0.00147	0.1007	0.5282	0.5282	4.14946	4.14946
0.00147	0.1006	0.52773	0.52773	4.14571	4.14571
0.00147	0.10051	0.52725	0.52725	4.14197	4.14197
0.00147	0.10042	0.52677	0.52677	4.13823	4.13823
0.00147	0.10033	0.5263	0.5263	4.13449	4.13449
0.00148	0.10024	0.52582	0.52582	4.13076	4.13076
0.00148	0.10015	0.52535	0.52535	4.12703	4.12703
0.00148	0.10006	0.52487	0.52487	4.1233	4.1233
0.00148	0.09997	0.5244	0.5244	4.11957	4.11957
0.00148	0.09988	0.52393	0.52393	4.11585	4.11585
0.00148	0.09979	0.52345	0.52345	4.11213	4.11213
0.00148	0.0997	0.52298	0.52298	4.10841	4.10841
0.00148	0.09961	0.52251	0.52251	4.1047	4.1047
0.00148	0.09952	0.52203	0.52203	4.10099	4.10099
0.00148	0.09943	0.52156	0.52156	4.09728	4.09728
0.00149	0.09934	0.52109	0.52109	4.09358	4.09358
0.00149	0.09925	0.52062	0.52062	4.08988	4.08988
0.00149	0.09916	0.52015	0.52015	4.08618	4.08618
0.00149	0.09907	0.51968	0.51968	4.08248	4.08248
0.00149	0.09898	0.51921	0.51921	4.07879	4.07879
0.00149	0.09889	0.51874	0.51874	4.0751	4.0751
0.00149	0.0988	0.51827	0.51827	4.07142	4.07142
0.00149	0.09871	0.5178	0.5178	4.06773	4.06773
0.00149	0.09862	0.51733	0.51733	4.06405	4.06405
0.00149	0.09853	0.51686	0.51686	4.06038	4.06038
0.0015	0.09844	0.5164	0.5164	4.0567	4.0567
0.0015	0.09836	0.51593	0.51593	4.05303	4.05303
0.0015	0.09827	0.51546	0.51546	4.04936	4.04936
0.0015	0.09818	0.515	0.515	4.0457	4.0457
0.0015	0.09809	0.51453	0.51453	4.04204	4.04204
0.0015	0.098	0.51406	0.51406	4.03838	4.03838
0.0015	0.09791	0.5136	0.5136	4.03472	4.03472
0.0015	0.09782	0.51313	0.51313	4.03107	4.03107
0.0015	0.09773	0.51267	0.51267	4.02742	4.02742
0.0015	0.09765	0.5122	0.5122	4.02377	4.02377
0.00151	0.09756	0.51174	0.51174	4.02013	4.02013
0.00151	0.09747	0.51128	0.51128	4.01648	4.01648
0.00151	0.09738	0.51081	0.51081	4.01285	4.01285
0.00151	0.09729	0.51035	0.51035	4.00921	4.00921
0.00151	0.0972	0.50989	0.50989	4.00558	4.00558
0.00151	0.09712	0.50943	0.50943	4.00195	4.00195
0.00151	0.09703	0.50897	0.50897	3.99832	3.99832
0.00151	0.09694	0.5085	0.5085	3.9947	3.9947
0.00151	0.09685	0.50804	0.50804	3.99108	3.99108
0.00151	0.09676	0.50758	0.50758	3.98746	3.98746
0.00152	0.09668	0.50712	0.50712	3.98385	3.98385
0.00152	0.09659	0.50666	0.50666	3.98023	3.98023
0.00152	0.0965	0.5062	0.5062	3.97663	3.97663
0.00152	0.09641	0.50574	0.50574	3.97302	3.97302
0.00152	0.09633	0.50529	0.50529	3.96942	3.96942
0.00152	0.09624	0.50483	0.50483	3.96582	3.96582
0.00152	0.09615	0.50437	0.50437	3.96222	3.96222
0.00152	0.09606	0.50391	0.50391	3.95863	3.95863
0.00152	0.09598	0.50346	0.50346	3.95504	3.95504
0.00152	0.09589	0.503	0.503	3.95145	3.95145
0.00153	0.0958	0.50254	0.50254	3.94786	3.94786
0.00153	0.09572	0.50209	0.50209	3.94428	3.94428
0.00153	0.09563	0.50163	0.50163	3.9407	3.9407
0.00153	0.09554	0.50118	0.50118	3.93713	3.93713
0.00153	0.09546	0.50072	0.50072	3.93355	3.93355
0.00153	0.09537	0.50027	0.50027	3.92998	3.92998
0.00153	0.09528	0.49981	0.49981	3.92642	3.92642
0.00153	0.0952	0.49936	0.49936	3.92285	3.92285
0.00153	0.09511	0.49891	0.49891	3.91929	3.91929
0.00153	0.09502	0.49845	0.49845	3.91573	3.91573
0.00154	0.09494	0.498	0.498	3.91218	3.91218
0.00154	0.09485	0.49755	0.49755	3.90862	3.90862
0.00154	0.09476	0.4971	0.4971	3.90507	3.90507
0.00154	0.09468	0.49664	0.49664	3.90153	3.90153
0.00154	0.09459	0.49619	0.49619	3.89798	3.89798
0.00154	0.09451	0.49574	0.49574	3.89444	3.89444
0.00154	0.09442	0.49529	0.49529	3.8909	3.8909
0.00154	0.09434	0.49484	0.49484	3.88737	3.88737
0.00154	0.09425	0.49439	0.49439	3.88384	3.88384
0.00154	0.09416	0.49394	0.49394	3.88031	3.88031
0.00155	0.09408	0.49349	0.49349	3.87678	3.87678
0.00155	0.09399	0.49305	0.49305	3.87326	3.87326
0.00155	0.09391	0.4926	0.4926	3.86974	3.86974
0.00155	0.09382	0.49215	0.49215	3.86622	3.86622
0.00155	0.09374	0.4917	0.4917	3.8627	3.8627
0.00155	0.09365	0.49125	0.49125	3.85919	3.85919
0.00155	0.09357	0.49081	0.49081	3.85568	3.85568
0.00155	0.09348	0.49036	0.49036	3.85218	3.85218
0.00155	0.0934	0.48992	0.48992	3.84867	3.84867
0.00155	0.09331	0.48947	0.48947	3.84517	3.84517
0.00156	0.09323	0.48903	0.48903	3.84167	3.84167
0.00156	0.09314	0.48858	0.48858	3.83818	3.83818
0.00156	0.09306	0.48814	0.48814	3.83469	3.83469
0.00156	0.09297	0.48769	0.48769	3.8312	3.8312
0.00156	0.09289	0.48725	0.48725	3.82771	3.82771
0.00156	0.0928	0.4868	0.4868	3.82423	3.82423
0.00156	0.09272	0.48636	0.48636	3.82075	3.82075
0.00156	0.09263	0.48592	0.48592	3.81727	3.81727
0.00156	0.09255	0.48548	0.48548	3.8138	3.8138
0.00156	0.09247	0.48503	0.48503	3.81033	3.81033
0.00157	0.09238	0.48459	0.48459	3.80686	3.80686
0.00157	0.0923	0.48415	0.48415	3.80339	3.80339
0.00157	0.09221	0.48371	0.48371	3.79993	3.79993
0.00157	0.09213	0.48327	0.48327	3.79647	3.79647
0.00157	0.09205	0.48283	0.48283	3.79301	3.79301
0.00157	0.09196	0.48239	0.48239	3.78956	3.78956
0.00157	0.09188	0.48195	0.48195	3.78611	3.78611
0.00157	0.09179	0.48151	0.48151	3.78266	3.78266
0.00157	0.09171	0.48107	0.48107	3.77921	3.77921
0.00157	0.09163	0.48064	0.48064	3.77577	3.77577
0.00158	0.09154	0.4802	0.4802	3.77233	3.77233
0.00158	0.09146	0.47976	0.47976	3.76889	3.76889
0.00158	0.09138	0.47932	0.47932	3.76546	3.76546
0.00158	0.09129	0.47889	0.47889	3.76203	3.76203
0.00158	0.09121	0.47845	0.47845	3.7586	3.7586
0.00158	0.09113	0.47801	0.47801	3.75517	3.75517
0.00158	0.09104	0.47758	0.47758	3.75175	3.75175
0.00158	0.09096	0.47714	0.47714	3.74833	3.74833
0.00158	0.09088	0.47671	0.47671	3.74491	3.74491
0.00158	0.0908	0.47627	0.47627	3.7415	3.7415
0.00159	0.09071	0.47584	0.47584	3.73808	3.73808
0.00159	0.09063	0.4754	0.4754	3.73467	3.73467
0.00159	0.09055	0.47497	0.47497	3.73127	3.73127
0.00159	0.09046	0.47454	0.47454	3.72787	3.72787
0.00159	0.09038	0.4741	0.4741	3.72446	3.72446
0.00159	0.0903	0.47367	0.47367	3.72107	3.72107
0.00159	0.09022	0.47324	0.47324	3.71767	3.71767
0.00159	0.09013	0.47281	0.47281	3.71428	3.71428
0.00159	0.09005	0.47238	0.47238	3.71089	3.71089
0.00159	0.08997	0.47195	0.47195	3.70751	3.70751
0.0016	0.08989	0.47152	0.47152	3.70412	3.70412
0.0016	0.08981	0.47108	0.47108	3.70074	3.70074
0.0016	0.08972	0.47065	0.47065	3.69736	3.69736
0.0016	0.08964	0.47023	0.47023	3.69399	3.69399
0.0016	0.08956	0.4698	0.4698	3.69062	3.69062
0.0016	0.08948	0.46937	0.46937	3.68725	3.68725
0.0016	0.0894	0.46894	0.46894	3.68388	3.68388
0.0016	0.08932	0.46851	0.46851	3.68052	3.68052
0.0016	0.08923	0.46808	0.46808	3.67715	3.67715
0.0016	0.08915	0.46766	0.46766	3.6738	3.6738
0.00161	0.08907	0.46723	0.46723	3.67044	3.67044
0.00161	0.08899	0.4668	0.4668	3.66709	3.66709
0.00161	0.08891	0.46637	0.46637	3.66374	3.66374
0.00161	0.08883	0.46595	0.46595	3.66039	3.66039
0.00161	0.08875	0.46552	0.46552	3.65705	3.65705
0.00161	0.08866	0.4651	0.4651	3.65371	3.65371
0.00161	0.08858	0.46467	0.46467	3.65037	3.65037
0.00161	0.0885	0.46425	0.46425	3.64703	3.64703
0.00161	0.08842	0.46382	0.46382	3.6437	3.6437
0.00161	0.08834	0.4634	0.4634	3.64037	3.64037
0.00162	0.08826	0.46298	0.46298	3.63704	3.63704
0.00162	0.08818	0.46255	0.46255	3.63371	3.63371
0.00162	0.0881	0.46213	0.46213	3.63039	3.63039
0.00162	0.08802	0.46171	0.46171	3.62707	3.62707
0.00162	0.08794	0.46129	0.46129	3.62376	3.62376
0.00162	0.08786	0.46086	0.46086	3.62044	3.62044
0.00162	0.08778	0.46044	0.46044	3.61713	3.61713
0.00162	0.0877	0.46002	0.46002	3.61382	3.61382
0.00162	0.08762	0.4596	0.4596	3.61052	3.61052
0.00162	0.08754	0.45918	0.45918	3.60722	3.60722
0.00163	0.08746	0.45876	0.45876	3.60392	3.60392
0.00163	0.08738	0.45834	0.45834	3.60062	3.60062
0.00163	0.0873	0.45792	0.45792	3.59732	3.59732
0.00163	0.08722	0.4575	0.4575	3.59403	3.59403
0.00163	0.08714	0.45708	0.45708	3.59074	3.59074
0.00163	0.08706	0.45666	0.45666	3.58746	3.58746
0.00163	0.08698	0.45625	0.45625	3.58417	3.58417
0.00163	0.0869	0.45583	0.45583	3.58089	3.58089
0.00163	0.08682	0.45541	0.45541	3.57761	3.57761
0.00163	0.08674	0.45499	0.45499	3.57434	3.57434
0.00164	0.08666	0.45458	0.45458	3.57107	3.57107
0.00164	0.08658	0.45416	0.45416	3.5678	3.5678
0.00164	0.0865	0.45375	0.45375	3.56453	3.56453
0.00164	0.08642	0.45333	0.45333	3.56127	3.56127
0.00164	0.08634	0.45292	0.45292	3.558	3.558
0.00164	0.08626	0.4525	0.4525	3.55475	3.55475
0.00164	0.08618	0.45209	0.45209	3.55149	3.55149
0.00164	0.08611	0.45167	0.45167	3.54824	3.54824
0.00164	0.08603	0.45126	0.45126	3.54499	3.54499
0.00164	0.08595	0.45084	0.45084	3.54174	3.54174
0.00165	0.08587	0.45043	0.45043	3.53849	3.53849
0.00165	0.08579	0.45002	0.45002	3.53525	3.53525
0.00165	0.08571	0.44961	0.44961	3.53201	3.53201
0.00165	0.08563	0.44919	0.44919	3.52877	3.52877
0.00165	0.08555	0.44878	0.44878	3.52554	3.52554
0.00165	0.08548	0.44837	0.44837	3.52231	3.52231
0.00165	0.0854	0.44796	0.44796	3.51908	3.51908
0.00165	0.08532	0.44755	0.44755	3.51585	3.51585
0.00165	0.08524	0.44714	0.44714	3.51263	3.51263
0.00165	0.08516	0.44673	0.44673	3.50941	3.50941
0.00166	0.08508	0.44632	0.44632	3.50619	3.50619
0.00166	0.08501	0.44591	0.44591	3.50297	3.50297
0.00166	0.08493	0.4455	0.4455	3.49976	3.49976
0.00166	0.08485	0.44509	0.44509	3.49655	3.49655
0.00166	0.08477	0.44468	0.44468	3.49334	3.49334
0.00166	0.0847	0.44428	0.44428	3.49014	3.49014
0.00166	0.08462	0.44387	0.44387	3.48694	3.48694
0.00166	0.08454	0.44346	0.44346	3.48374	3.48374
0.00166	0.08446	0.44305	0.44305	3.48054	3.48054
0.00166	0.08439	0.44265	0.44265	3.47735	3.47735
0.00167	0.08431	0.44224	0.44224	3.47416	3.47416
0.00167	0.08423	0.44184	0.44184	3.47097	3.47097
0.00167	0.08415	0.44143	0.44143	3.46778	3.46778
0.00167	0.08408	0.44103	0.44103	3.4646	3.4646
0.00167	0.084	0.44062	0.44062	3.46142	3.46142
0.00167	0.08392	0.44022	0.44022	3.45824	3.45824
0.00167	0.08384	0.43981	0.43981	3.45507	3.45507
0.00167	0.08377	0.43941	0.43941	3.45189	3.45189
0.00167	0.08369	0.439	0.439	3.44872	3.44872
0.00167	0.08361	0.4386	0.4386	3.44556	3.44556
0.00168	0.08354	0.4382	0.4382	3.44239	3.44239
0.00168	0.08346	0.4378	0.4378	3.43923	3.43923
0.00168	0.08338	0.43739	0.43739	3.43607	3.43607
0.00168	0.08331	0.43699	0.43699	3.43292	3.43292
0.00168	0.08323	0.43659	0.43659	3.42976	3.42976
0.00168	0.08315	0.43619	0.43619	3.42661	3.42661
0.00168	0.08308	0.43579	0.43579	3.42346	3.42346
0.00168	0.083	0.43539	0.43539	3.42032	3.42032
0.00168	0.08292	0.43499	0.43499	3.41717	3.41717
0.00168	0.08285	0.43459	0.43459	3.41403	3.41403
0.00169	0.08277	0.43419	0.43419	3.41089	3.41089
0.00169	0.0827	0.43379	0.43379	3.40776	3.40776
0.00169	0.08262	0.43339	0.43339	3.40463	3.40463
0.00169	0.08254	0.43299	0.43299	3.4015	3.4015
0.00169	0.08247	0.43259	0.43259	3.39837	3.39837
0.00169	0.08239	0.4322	0.4322	3.39524	3.39524
0.00169	0.08232	0.4318	0.4318	3.39212	3.39212
0.00169	0.08224	0.4314	0.4314	3.389	3.389
0.00169	0.08217	0.43101	0.43101	3.38589	3.38589
0.00169	0.08209	0.43061	0.43061	3.38277	3.38277
0.0017	0.08201	0.43021	0.43021	3.37966	3.37966
0.0017	0.08194	0.42982	0.42982	3.37655	3.37655
0.0017	0.08186	0.42942	0.42942	3.37345	3.37345
0.0017	0.08179	0.42903	0.42903	3.37034	3.37034
0.0017	0.08171	0.42863	0.42863	3.36724	3.36724
0.0017	0.08164	0.42824	0.42824	3.36414	3.36414
0.0017	0.08156	0.42784	0.42784	3.36105	3.36105
0.0017	0.08149	0.42745	0.42745	3.35795	3.35795
0.0017	0.08141	0.42706	0.42706	3.35486	3.35486
0.0017	0.08134	0.42666	0.42666	3.35178	3.35178
0.00171	0.08126	0.42627	0.42627	3.34869	3.34869
0.00171	0.08119	0.42588	0.42588	3.34561	3.34561
0.00171	0.08111	0.42549	0.42549	3.34253	3.34253
0.00171	0.08104	0.42509	0.42509	3.33945	3.33945
0.00171	0.08096	0.4247	0.4247	3.33638	3.33638
0.00171	0.08089	0.42431	0.42431	3.3333	3.3333
0.00171	0.08081	0.42392	0.42392	3.33023	3.33023
0.00171	0.08074	0.42353	0.42353	3.32717	3.32717
0.00171	0.08067	0.42314	0.42314	3.3241	3.3241
0.00171	0.08059	0.42275	0.42275	3.32104	3.32104
0.00172	0.08052	0.42236	0.42236	3.31798	3.31798
0.00172	0.08044	0.42197	0.42197	3.31492	3.31492
0.00172	0.08037	0.42158	0.42158	3.31187	3.31187
0.00172	0.0803	0.4212	0.4212	3.30882	3.30882
0.00172	0.08022	0.42081	0.42081	3.30577	3.30577
0.00172	0.08015	0.42042	0.42042	3.30272	3.30272
0.00172	0.08007	0.42003	0.42003	3.29968	3.29968
0.00172	0.08	0.41964	0.41964	3.29664	3.29664
0.00172	0.07993	0.41926	0.41926	3.2936	3.2936
0.00172	0.07985	0.41887	0.41887	3.29056	3.29056
0.00173	0.07978	0.41849	0.41849	3.28753	3.28753
0.00173	0.07971	0.4181	0.4181	3.2845	3.2845
0.00173	0.07963	0.41771	0.41771	3.28147	3.28147
0.00173	0.07956	0.41733	0.41733	3.27845	3.27845
0.00173	0.07948	0.41694	0.41694	3.27542	3.27542
0.00173	0.07941	0.41656	0.41656	3.2724	3.2724
0.00173	0.07934	0.41618	0.41618	3.26938	3.26938
0.00173	0.07927	0.41579	0.41579	3.26637	3.26637
0.00173	0.07919	0.41541	0.41541	3.26336	3.26336
0.00173	0.07912	0.41502	0.41502	3.26034	3.26034
0.00174	0.07905	0.41464	0.41464	3.25734	3.25734
0.00174	0.07897	0.41426	0.41426	3.25433	3.25433
0.00174	0.0789	0.41388	0.41388	3.25133	3.25133
0.00174	0.07883	0.4135	0.4135	3.24833	3.24833
0.00174	0.07875	0.41311	0.41311	3.24533	3.24533
0.00174	0.07868	0.41273	0.41273	3.24234	3.24234
0.00174	0.07861	0.41235	0.41235	3.23934	3.23934
0.00174	0.07854	0.41197	0.41197	3.23635	3.23635
0.00174	0.07846	0.41159	0.41159	3.23337	3.23337
0.00174	0.07839	0.41121	0.41121	3.23038	3.23038
0.00175	0.07832	0.41083	0.41083	3.2274	3.2274
0.00175	0.07825	0.41045	0.41045	3.22442	3.22442
0.00175	0.07817	0.41007	0.41007	3.22144	3.22144
0.00175	0.0781	0.40969	0.40969	3.21847	3.21847
0.00175	0.07803	0.40932	0.40932	3.2155	3.2155
0.00175	0.07796	0.40894	0.40894	3.21253	3.21253
0.00175	0.07789	0.40856	0.40856	3.20956	3.20956
0.00175	0.07781	0.40818	0.40818	3.20659	3.20659
0.00175	0.07774	0.40781	0.40781	3.20363	3.20363
0.00175	0.07767	0.40743	0.40743	3.20067	3.20067
0.00176	0.0776	0.40705	0.40705	3.19772	3.19772
0.00176	0.07753	0.40668	0.40668	3.19476	3.19476
0.00176	0.07746	0.4063	0.4063	3.19181	3.19181
0.00176	0.07738	0.40593	0.40593	3.18886	3.18886
0.00176	0.07731	0.40555	0.40555	3.18591	3.18591
0.00176	0.07724	0.40518	0.40518	3.18297	3.18297
0.00176	0.07717	0.4048	0.4048	3.18003	3.18003
0.00176	0.0771	0.40443	0.40443	3.17709	3.17709
0.00176	0.07703	0.40405	0.40405	3.17415	3.17415
0.00176	0.07696	0.40368	0.40368	3.17122	3.17122
0.00177	0.07688	0.40331	0.40331	3.16828	3.16828
0.00177	0.07681	0.40293	0.40293	3.16535	3.16535
0.00177	0.07674	0.40256	0.40256	3.16243	3.16243
0.00177	0.07667	0.40219	0.40219	3.1595	3.1595
0.00177	0.0766	0.40182	0.40182	3.15658	3.15658
0.00177	0.07653	0.40144	0.40144	3.15366	3.15366
0.00177	0.07646	0.40107	0.40107	3.15074	3.15074
0.00177	0.07639	0.4007	0.4007	3.14783	3.14783
0.00177	0.07632	0.40033	0.40033	3.14492	3.14492
0.00177	0.07625	0.39996	0.39996	3.14201	3.14201
0.00178	0.07618	0.39959	0.39959	3.1391	3.1391
0.00178	0.07611	0.39922	0.39922	3.1362	3.1362
0.00178	0.07604	0.39885	0.39885	3.1333	3.1333
0.00178	0.07597	0.39848	0.39848	3.1304	3.1304
0.00178	0.0759	0.39811	0.39811	3.1275	3.1275
0.00178	0.07582	0.39775	0.39775	3.1246	3.1246
0.00178	0.07575	0.39738	0.39738	3.12171	3.12171
0.00178	0.07568	0.39701	0.39701	3.11882	3.11882
0.00178	0.07561	0.39664	0.39664	3.11594	3.11594
0.00178	0.07554	0.39628	0.39628	3.11305	3.11305
0.00179	0.07547	0.39591	0.39591	3.11017	3.11017
0.00179	0.0754	0.39554	0.39554	3.10729	3.10729
0.00179	0.07533	0.39518	0.39518	3.10441	3.10441
0.00179	0.07527	0.39481	0.39481	3.10154	3.10154
0.00179	0.0752	0.39444	0.39444	3.09866	3.09866
0.00179	0.07513	0.39408	0.39408	3.0958	3.0958
0.00179	0.07506	0.39371	0.39371	3.09293	3.09293
0.00179	0.07499	0.39335	0.39335	3.09006	3.09006
0.00179	0.07492	0.39298	0.39298	3.0872	3.0872
0.00179	0.07485	0.39262	0.39262	3.08434	3.08434
0.0018	0.07478	0.39226	0.39226	3.08148	3.08148
0.0018	0.07471	0.39189	0.39189	3.07863	3.07863
0.0018	0.07464	0.39153	0.39153	3.07577	3.07577
0.0018	0.07457	0.39117	0.39117	3.07292	3.07292
0.0018	0.0745	0.3908	0.3908	3.07008	3.07008
0.0018	0.07443	0.39044	0.39044	3.06723	3.06723
0.0018	0.07436	0.39008	0.39008	3.06439	3.06439
0.0018	0.07429	0.38972	0.38972	3.06155	3.06155
0.0018	0.07423	0.38936	0.38936	3.05871	3.05871
0.0018	0.07416	0.389	0.389	3.05587	3.05587
0.00181	0.07409	0.38864	0.38864	3.05304	3.05304
0.00181	0.07402	0.38828	0.38828	3.05021	3.05021
0.00181	0.07395	0.38792	0.38792	3.04738	3.04738
0.00181	0.07388	0.38756	0.38756	3.04456	3.04456
0.00181	0.07381	0.3872	0.3872	3.04173	3.04173
0.00181	0.07375	0.38684	0.38684	3.03891	3.03891
0.00181	0.07368	0.38648	0.38648	3.03609	3.03609
0.00181	0.07361	0.38612	0.38612	3.03328	3.03328
0.00181	0.07354	0.38576	0.38576	3.03046	3.03046
0.00181	0.07347	0.3854	0.3854	3.02765	3.02765
0.00182	0.0734	0.38505	0.38505	3.02484	3.02484
0.00182	0.07334	0.38469	0.38469	3.02204	3.02204
0.00182	0.07327	0.38433	0.38433	3.01923	3.01923
0.00182	0.0732	0.38398	0.38398	3.01643	3.01643
0.00182	0.07313	0.38362	0.38362	3.01363	3.01363
0.00182	0.07306	0.38326	0.38326	3.01083	3.01083
0.00182	0.073	0.38291	0.38291	3.00804	3.00804
0.00182	0.07293	0.38255	0.38255	3.00525	3.00525
0.00182	0.07286	0.3822	0.3822	3.00246	3.00246
0.00182	0.07279	0.38184	0.38184	2.99967	2.99967
0.00183	0.07273	0.38149	0.38149	2.99689	2.99689
0.00183	0.07266	0.38113	0.38113	2.9941	2.9941
0.00183	0.07259	0.38078	0.38078	2.99132	2.99132
0.00183	0.07252	0.38043	0.38043	2.98855	2.98855
0.00183	0.07246	0.38007	0.38007	2.98577	2.98577
0.00183	0.07239	0.37972	0.37972	2.983	2.983
0.00183	0.07232	0.37937	0.37937	2.98023	2.98023
0.00183	0.07225	0.37901	0.37901	2.97746	2.97746
0.00183	0.07219	0.37866	0.37866	2.97469	2.97469
0.00183	0.07212	0.37831	0.37831	2.97193	2.97193
0.00184	0.07205	0.37796	0.37796	2.96917	2.96917
0.00184	0.07199	0.37761	0.37761	2.96641	2.96641
0.00184	0.07192	0.37726	0.37726	2.96365	2.96365
0.00184	0.07185	0.37691	0.37691	2.9609	2.9609
0.00184	0.07179	0.37656	0.37656	2.95815	2.95815
0.00184	0.07172	0.37621	0.37621	2.9554	2.9554
0.00184	0.07165	0.37586	0.37586	2.95265	2.95265
0.00184	0.07159	0.37551	0.37551	2.94991	2.94991
0.00184	0.07152	0.37516	0.37516	2.94717	2.94717
0.00184	0.07145	0.37481	0.37481	2.94443	2.94443
0.00185	0.07139	0.37446	0.37446	2.94169	2.94169
0.00185	0.07132	0.37411	0.37411	2.93895	2.93895
0.00185	0.07125	0.37377	0.37377	2.93622	2.93622
0.00185	0.07119	0.37342	0.37342	2.93349	2.93349
0.00185	0.07112	0.37307	0.37307	2.93076	2.93076
0.00185	0.07105	0.37272	0.37272	2.92804	2.92804
0.00185	0.07099	0.37238	0.37238	2.92532	2.92532
0.00185	0.07092	0.37203	0.37203	2.92259	2.92259
0.00185	0.07086	0.37169	0.37169	2.91988	2.91988
0.00185	0.07079	0.37134	0.37134	2.91716	2.91716
0.00186	0.07073	0.37099	0.37099	2.91445	2.91445
0.00186	0.07066	0.37065	0.37065	2.91174	2.91174
0.00186	0.07059	0.3703	0.3703	2.90903	2.90903
0.00186	0.07053	0.36996	0.36996	2.90632	2.90632
0.00186	0.07046	0.36962	0.36962	2.90362	2.90362
0.00186	0.0704	0.36927	0.36927	2.90091	2.90091
0.00186	0.07033	0.36893	0.36893	2.89821	2.89821
0.00186	0.07027	0.36858	0.36858	2.89552	2.89552
0.00186	0.0702	0.36824	0.36824	2.89282	2.89282
0.00186	0.07013	0.3679	0.3679	2.89013	2.89013
0.00187	0.07007	0.36756	0.36756	2.88744	2.88744
0.00187	0.07	0.36721	0.36721	2.88475	2.88475
0.00187	0.06994	0.36687	0.36687	2.88206	2.88206
0.00187	0.06987	0.36653	0.36653	2.87938	2.87938
0.00187	0.06981	0.36619	0.36619	2.8767	2.8767
0.00187	0.06974	0.36585	0.36585	2.87402	2.87402
0.00187	0.06968	0.36551	0.36551	2.87135	2.87135
0.00187	0.06961	0.36517	0.36517	2.86867	2.86867
0.00187	0.06955	0.36483	0.36483	2.866	2.866
0.00187	0.06948	0.36449	0.36449	2.86333	2.86333
0.00188	0.06942	0.36415	0.36415	2.86066	2.86066
0.00188	0.06936	0.36381	0.36381	2.858	2.858
0.00188	0.06929	0.36347	0.36347	2.85534	2.85534
0.00188	0.06923	0.36313	0.36313	2.85268	2.85268
0.00188	0.06916	0.36279	0.36279	2.85002	2.85002
0.00188	0.0691	0.36245	0.36245	2.84736	2.84736
0.00188	0.06903	0.36212	0.36212	2.84471	2.84471
0.00188	0.06897	0.36178	0.36178	2.84206	2.84206
0.00188	0.0689	0.36144	0.36144	2.83941	2.83941
0.00188	0.06884	0.36111	0.36111	2.83676	2.83676
0.00189	0.06878	0.36077	0.36077	2.83412	2.83412
0.00189	0.06871	0.36043	0.36043	2.83148	2.83148
0.00189	0.06865	0.3601	0.3601	2.82884	2.82884
0.00189	0.06858	0.35976	0.35976	2.8262	2.8262
0.00189	0.06852	0.35943	0.35943	2.82357	2.82357
0.00189	0.06846	0.35909	0.35909	2.82093	2.82093
0.00189	0.06839	0.35876	0.35876	2.8183	2.8183
0.00189	0.06833	0.35842	0.35842	2.81567	2.81567
0.00189	0.06826	0.35809	0.35809	2.81305	2.81305
0.00189	0.0682	0.35775	0.35775	2.81043	2.81043
0.0019	0.06814	0.35742	0.35742	2.8078	2.8078
0.0019	0.06807	0.35709	0.35709	2.80519	2.80519
0.0019	0.06801	0.35675	0.35675	2.80257	2.80257
0.0019	0.06795	0.35642	0.35642	2.79995	2.79995
0.0019	0.06788	0.35609	0.35609	2.79734	2.79734
0.0019	0.06782	0.35575	0.35575	2.79473	2.79473
0.0019	0.06776	0.35542	0.35542	2.79212	2.79212
0.0019	0.06769	0.35509	0.35509	2.78952	2.78952
0.0019	0.06763	0.35476	0.35476	2.78692	2.78692
0.0019	0.06757	0.35443	0.35443	2.78432	2.78432
0.00191	0.0675	0.3541	0.3541	2.78172	2.78172
0.00191	0.06744	0.35377	0.35377	2.77912	2.77912
0.00191	0.06738	0.35344	0.35344	2.77653	2.77653
0.00191	0.06732	0.35311	0.35311	2.77393	2.77393
0.00191	0.06725	0.35278	0.35278	2.77135	2.77135
0.00191	0.06719	0.35245	0.35245	2.76876	2.76876
0.00191	0.06713	0.35212	0.35212	2.76617	2.76617
0.00191	0.06706	0.35179	0.35179	2.76359	2.76359
0.00191	0.067	0.35146	0.35146	2.76101	2.76101
0.00191	0.06694	0.35113	0.35113	2.75843	2.75843
0.00192	0.06688	0.35081	0.35081	2.75586	2.75586
0.00192	0.06681	0.35048	0.35048	2.75328	2.75328
0.00192	0.06675	0.35015	0.35015	2.75071	2.75071
0.00192	0.06669	0.34982	0.34982	2.74814	2.74814
0.00192	0.06663	0.3495	0.3495	2.74557	2.74557
0.00192	0.06656	0.34917	0.34917	2.74301	2.74301
0.00192	0.0665	0.34884	0.34884	2.74045	2.74045
0.00192	0.06644	0.34852	0.34852	2.73789	2.73789
0.00192	0.06638	0.34819	0.34819	2.73533	2.73533
0.00192	0.06632	0.34787	0.34787	2.73277	2.73277
0.00193	0.06625	0.34754	0.34754	2.73022	2.73022
0.00193	0.06619	0.34722	0.34722	2.72767	2.72767
0.00193	0.06613	0.34689	0.34689	2.72512	2.72512
0.00193	0.06607	0.34657	0.34657	2.72257	2.72257
0.00193	0.06601	0.34625	0.34625	2.72003	2.72003
0.00193	0.06595	0.34592	0.34592	2.71748	2.71748
0.00193	0.06588	0.3456	0.3456	2.71494	2.71494
0.00193	0.06582	0.34528	0.34528	2.71241	2.71241
0.00193	0.06576	0.34495	0.34495	2.70987	2.70987
0.00193	0.0657	0.34463	0.34463	2.70734	2.70734
0.00194	0.06564	0.34431	0.34431	2.70481	2.70481
0.00194	0.06558	0.34399	0.34399	2.70228	2.70228
0.00194	0.06551	0.34366	0.34366	2.69975	2.69975
0.00194	0.06545	0.34334	0.34334	2.69722	2.69722
0.00194	0.06539	0.34302	0.34302	2.6947	2.6947
0.00194	0.06533	0.3427	0.3427	2.69218	2.69218
0.00194	0.06527	0.34238	0.34238	2.68966	2.68966
0.00194	0.06521	0.34206	0.34206	2.68715	2.68715
0.00194	0.06515	0.34174	0.34174	2.68463	2.68463
0.00194	0.06509	0.34142	0.34142	2.68212	2.68212
0.00195	0.06503	0.3411	0.3411	2.67961	2.67961
0.00195	0.06497	0.34078	0.34078	2.67711	2.67711
0.00195	0.0649	0.34046	0.34046	2.6746	2.6746
0.00195	0.06484	0.34014	0.34014	2.6721	2.6721
0.00195	0.06478	0.33983	0.33983	2.6696	2.6696
0.00195	0.06472	0.33951	0.33951	2.6671	2.6671
0.00195	0.06466	0.33919	0.33919	2.6646	2.6646
0.00195	0.0646	0.33887	0.33887	2.66211	2.66211
0.00195	0.06454	0.33856	0.33856	2.65962	2.65962
0.00195	0.06448	0.33824	0.33824	2.65713	2.65713
0.00196	0.06442	0.33792	0.33792	2.65464	2.65464
0.00196	0.06436	0.33761	0.33761	2.65215	2.65215
0.00196	0.0643	0.33729	0.33729	2.64967	2.64967
0.00196	0.06424	0.33697	0.33697	2.64719	2.64719
0.00196	0.06418	0.33666	0.33666	2.64471	2.64471
0.00196	0.06412	0.33634	0.33634	2.64223	2.64223
0.00196	0.06406	0.33603	0.33603	2.63976	2.63976
0.00196	0.064	0.33571	0.33571	2.63729	2.63729
0.00196	0.06394	0.3354	0.3354	2.63482	2.63482
0.00196	0.06388	0.33508	0.33508	2.63235	2.63235
0.00197	0.06382	0.33477	0.33477	2.62988	2.62988
0.00197	0.06376	0.33446	0.33446	2.62742	2.62742
0.00197	0.0637	0.33414	0.33414	2.62496	2.62496
0.00197	0.06364	0.33383	0.33383	2.6225	2.6225
0.00197	0.06358	0.33352	0.33352	2.62004	2.62004
0.00197	0.06352	0.33321	0.33321	2.61759	2.61759
0.00197	0.06346	0.33289	0.33289	2.61513	2.61513
0.00197	0.0634	0.33258	0.33258	2.61268	2.61268
0.00197	0.06334	0.33227	0.33227	2.61024	2.61024
0.00197	0.06328	0.33196	0.33196	2.60779	2.60779
0.00198	0.06322	0.33165	0.33165	2.60534	2.60534
0.00198	0.06316	0.33134	0.33134	2.6029	2.6029
0.00198	0.06311	0.33103	0.33103	2.60046	2.60046
0.00198	0.06305	0.33071	0.33071	2.59802	2.59802
0.00198	0.06299	0.3304	0.3304	2.59559	2.59559
0.00198	0.06293	0.3301	0.3301	2.59316	2.59316
0.00198	0.06287	0.32979	0.32979	2.59072	2.59072
0.00198	0.06281	0.32948	0.32948	2.5883	2.5883
0.00198	0.06275	0.32917	0.32917	2.58587	2.58587
0.00198	0.06269	0.32886	0.32886	2.58344	2.58344
0.00199	0.06263	0.32855	0.32855	2.58102	2.58102
0.00199	0.06258	0.32824	0.32824	2.5786	2.5786
0.00199	0.06252	0.32793	0.32793	2.57618	2.57618
0.00199	0.06246	0.32763	0.32763	2.57376	2.57376
0.00199	0.0624	0.32732	0.32732	2.57135	2.57135
0.00199	0.06234	0.32701	0.32701	2.56894	2.56894
0.00199	0.06228	0.32671	0.32671	2.56653	2.56653
0.00199	0.06222	0.3264	0.3264	2.56412	2.56412
0.00199	0.06217	0.32609	0.32609	2.56171	2.56171
0.00199	0.06211	0.32579	0.32579	2.55931	2.55931
0.002	0.06205	0.32548	0.32548	2.55691	2.55691
0.002	0.06199	0.32518	0.32518	2.55451	2.55451
0.002	0.06193	0.32487	0.32487	2.55211	2.55211
0.002	0.06187	0.32457	0.32457	2.54972	2.54972
[truncated: 8,001 more rows]

## Sheet: Fig. 4c
Dye	Dye No.	Dye adsorption amount (mm mg-1)	Error
MG	1	13.62	0.05
MV	2	7	0.04
RB	3	6.02	0.03
CV	4	5.92	0.04
MLB	5	4.64	0.04

## Sheet: Fig. 4d
Dye	Dye No.	Dye adsorption amount (mm mg-1)	Error
MB	1	11.5	0.14
AF	2	5.68	0.14
CR	3	4.51	0.18
EB	4	1.48	0.21
MO	5	1.25	0.15

## Sheet: Fig. 5a
	5 s		20 s		1 min		3 min
Distance (mm)	Fluorescent intensity (a. u.)	Distance (mm)	Fluorescent intensity (a. u.)	Distance (mm)	Fluorescent intensity (a. u.)	Distance (mm)	Fluorescent intensity (a. u.)
0	0	0	0	0	0	0	0
0.062	0	0.062	0	0.062	0	0.062	0
0.124	0	0.124	0	0.124	0	0.124	0
0.186	0	0.186	0	0.186	0	0.186	0
0.249	0	0.249	0	0.249	0	0.249	0
0.311	0	0.311	0	0.311	0	0.311	0
0.373	0	0.373	0	0.373	0	0.373	0
0.435	0	0.435	0	0.435	0	0.435	0
0.497	0	0.497	0	0.497	0	0.497	0
0.559	0	0.559	0	0.559	0	0.559	0
0.621	0	0.621	0	0.621	0	0.621	0
0.684	0	0.684	0	0.684	0	0.684	0
0.746	0	0.746	0	0.746	0	0.746	0
0.808	0	0.808	0	0.808	0	0.808	0
0.87	0	0.87	0	0.87	0	0.87	0
0.932	0	0.932	0	0.932	0	0.932	0
0.994	0	0.994	0	0.994	0	0.994	0
1.057	0	1.057	0	1.057	0	1.057	0
1.119	0	1.119	0	1.119	0	1.119	0
1.181	0	1.181	0	1.181	0	1.181	0
1.243	0	1.243	0	1.243	0	1.243	0
1.305	0	1.305	0	1.305	0	1.305	0
1.367	0	1.367	0	1.367	0	1.367	0
1.429	0	1.429	0	1.429	0	1.429	0
1.492	0	1.492	0	1.492	0	1.492	0
1.554	0	1.554	0	1.554	0	1.554	0
1.616	0	1.616	0	1.616	0	1.616	0
1.678	0	1.678	0	1.678	0	1.678	0
1.74	0	1.74	0	1.74	0	1.74	0
1.802	0	1.802	0	1.802	0	1.802	0
1.864	0	1.864	0	1.864	0	1.864	0
1.927	0	1.927	0	1.927	0	1.927	0
1.989	0	1.989	0	1.989	0	1.989	0
2.051	0	2.051	0	2.051	0	2.051	0
2.113	0	2.113	0	2.113	0	2.113	0
2.175	0	2.175	0	2.175	0	2.175	0
2.237	0	2.237	0	2.237	0	2.237	0
2.299	0	2.299	0	2.299	0	2.299	0
2.362	0	2.362	0	2.362	0	2.362	0
2.424	0	2.424	0	2.424	0	2.424	0
2.486	0	2.486	0	2.486	0	2.486	0
2.548	0	2.548	0	2.548	0	2.548	0
2.61	0	2.61	0	2.61	0	2.61	0
2.672	0	2.672	0	2.672	0	2.672	0
2.735	0	2.735	0	2.735	0	2.735	0
2.797	0	2.797	0	2.797	0	2.797	0
2.859	0	2.859	0	2.859	0	2.859	0
2.921	0	2.921	0	2.921	0	2.921	0
2.983	0	2.983	0	2.983	0	2.983	0
3.045	0	3.045	0	3.045	0	3.045	0
3.107	0	3.107	0	3.107	0	3.107	0
3.17	0	3.17	0	3.17	0	3.17	0
3.232	0	3.232	0	3.232	0	3.232	0
3.294	0	3.294	0	3.294	0	3.294	0
3.356	0	3.356	0	3.356	0	3.356	0
3.418	0	3.418	0	3.418	0	3.418	0
3.48	0	3.48	0	3.48	0	3.48	0
3.542	0	3.542	0	3.542	0	3.542	0
3.605	0	3.605	0	3.605	0	3.605	0
3.667	0	3.667	0	3.667	0	3.667	0
3.729	0	3.729	0	3.729	0	3.729	0
3.791	0	3.791	0	3.791	0	3.791	0
3.853	0	3.853	0	3.853	0	3.853	0
3.915	0	3.915	0	3.915	0	3.915	0
3.977	0	3.977	0	3.977	0	3.977	0
4.04	0	4.04	0	4.04	0	4.04	0
4.102	0	4.102	0	4.102	0	4.102	0
4.164	0	4.164	0	4.164	0	4.164	0
4.226	0	4.226	0	4.226	0	4.226	0
4.288	0	4.288	0	4.288	0	4.288	0
4.35	0	4.35	0	4.35	0	4.35	0
4.413	0	4.413	0	4.413	0	4.413	0
4.475	0	4.475	0	4.475	0	4.475	0
4.537	0	4.537	0	4.537	0	4.537	0
4.599	0	4.599	0	4.599	0	4.599	0
4.661	0	4.661	0	4.661	0	4.661	0
4.723	0	4.723	0	4.723	0	4.723	0
4.785	0	4.785	0	4.785	0	4.785	0
4.848	0	4.848	0	4.848	0	4.848	0
4.91	0	4.91	0	4.91	0	4.91	0
4.972	0	4.972	0	4.972	0	4.972	29
5.034	0	5.034	0	5.034	0	5.034	6
5.096	0	5.096	0	5.096	0	5.096	6
5.158	0	5.158	0	5.158	0	5.158	240
5.22	0	5.22	0	5.22	0	5.22	450
5.283	0	5.283	0	5.283	0	5.283	550
5.345	0	5.345	0	5.345	0	5.345	550
5.407	0	5.407	0	5.407	0	5.407	747
5.469	0	5.469	0	5.469	0	5.469	1153
5.531	0	5.531	0	5.531	0	5.531	1153
5.593	0	5.593	0	5.593	0	5.593	1318
5.655	0	5.655	0	5.655	0	5.655	1666
5.718	0	5.718	0	5.718	0	5.718	1666
5.78	0	5.78	0	5.78	0	5.78	1863
5.842	0	5.842	0	5.842	0	5.842	1919
5.904	0	5.904	0	5.904	0	5.904	2262
5.966	0	5.966	0	5.966	0	5.966	2262
6.028	0	6.028	0	6.028	0	6.028	2278
6.091	0	6.091	0	6.091	0	6.091	2310
6.153	0	6.153	0	6.153	0	6.153	2310
6.215	0	6.215	0	6.215	0	6.215	2084
6.277	0	6.277	0	6.277	0	6.277	2003
6.339	0	6.339	0	6.339	0	6.339	1893
6.401	0	6.401	0	6.401	0	6.401	1893
6.463	0	6.463	0	6.463	0	6.463	1514
6.526	0	6.526	0	6.526	0	6.526	1426
6.588	0	6.588	0	6.588	0	6.588	1426
6.65	0	6.65	0	6.65	0	6.65	1271
6.712	0	6.712	0	6.712	0	6.712	1121
6.774	0	6.774	0	6.774	0	6.774	1121
6.836	0	6.836	0	6.836	0	6.836	925
6.898	0	6.898	0	6.898	0	6.898	1101
6.961	0	6.961	0	6.961	0	6.961	1059
7.023	0	7.023	0	7.023	0	7.023	1059
7.085	0	7.085	0	7.085	0	7.085	988
7.147	0	7.147	0	7.147	0	7.147	908
7.209	0	7.209	0	7.209	0	7.209	908
7.271	0	7.271	0	7.271	0	7.271	911
7.333	0	7.333	0	7.333	0	7.333	933
7.396	0	7.396	0	7.396	0	7.396	886
7.458	0	7.458	0	7.458	0	7.458	886
7.52	53	7.52	0	7.52	0	7.52	984
7.582	38	7.582	0	7.582	0	7.582	867
7.644	38	7.644	0	7.644	0	7.644	867
7.706	172	7.706	0	7.706	0	7.706	1176
7.769	471	7.769	0	7.769	0	7.769	1236
7.831	471	7.831	0	7.831	0	7.831	1432
7.893	533	7.893	0	7.893	0	7.893	1439
7.955	856	7.955	0	7.955	0	7.955	1723
8.017	856	8.017	0	8.017	34	8.017	1540
8.079	1167	8.079	0	8.079	34	8.079	1540
8.141	1544	8.141	0	8.141	162	8.141	1848
8.204	1561	8.204	0	8.204	256	8.204	2030
8.266	1561	8.266	0	8.266	488	8.266	2030
8.328	1751	8.328	0	8.328	488	8.328	2184
8.39	1821	8.39	19	8.39	727	8.39	2340
8.452	1821	8.452	73	8.452	954	8.452	2636
8.514	2156	8.514	106	8.514	954	8.514	2636
8.576	1870	8.576	313	8.576	1323	8.576	2551
8.639	1964	8.639	563	8.639	1510	8.639	2473
8.701	1964	8.701	710	8.701	1510	8.701	2473
8.763	1919	8.763	846	8.763	1890	8.763	2219
8.825	1840	8.825	1063	8.825	1907	8.825	2036
8.887	1840	8.887	1221	8.887	2039	8.887	2184
8.949	1871	8.949	1386	8.949	2039	8.949	2184
9.011	1608	9.011	1522	9.011	2159	9.011	2057
9.074	1608	9.074	1822	9.074	2186	9.074	2138
9.136	1380	9.136	1881	9.136	2186	9.136	2138
9.198	1306	9.198	1755	9.198	1801	9.198	2127
9.26	1269	9.26	1936	9.26	1972	9.26	1975
9.322	1269	9.322	2055	9.322	1818	9.322	1975
9.384	1327	9.384	1930	9.384	1818	9.384	1909
9.447	1373	9.447	1989	9.447	1589	9.447	1811
9.509	1373	9.509	1937	9.509	1425	9.509	1742
9.571	1179	9.571	2072	9.571	1425	9.571	1742
9.633	1093	9.633	1931	9.633	1449	9.633	1417
9.695	1037	9.695	2003	9.695	1333	9.695	943
9.757	1037	9.757	1733	9.757	1375	9.757	943
9.819	948	9.819	1563	9.819	1375	9.819	771
9.882	1050	9.882	1395	9.882	1287	9.882	460
9.944	1050	9.944	1344	9.944	1345	9.944	210
10.006	1019	10.006	1430	10.006	1345	10.006	210
10.068	1067	10.068	1296	10.068	1377	10.068	71
10.13	1067	10.13	1300	10.13	1199	10.13	31
10.192	1204	10.192	1180	10.192	1199	10.192	31
10.254	1389	10.254	1229	10.254	988	10.254	0
10.317	1463	10.317	1245	10.317	1009	10.317	0
10.379	1463	10.379	1180	10.379	1046	10.379	0
10.441	1647	10.441	1168	10.441	1046	10.441	0
10.503	1637	10.503	957	10.503	1050	10.503	0
10.565	1637	10.565	1124	10.565	1199	10.565	0
10.627	1930	10.627	878	10.627	1199	10.627	0
10.689	1801	10.689	924	10.689	1154	10.689	0
10.752	2117	10.752	1050	10.752	1299	10.752	0
10.814	2117	10.814	1042	10.814	1578	10.814	0
10.876	2206	10.876	1043	10.876	1578	10.876	0
10.938	2458	10.938	1054	10.938	1660	10.938	0
11	2458	11	1288	11	1686	11	0
11.062	2681	11.062	1525	11.062	1686	11.062	0
11.125	2477	11.125	1337	11.125	1865	11.125	0
11.187	2477	11.187	1410	11.187	2056	11.187	0
11.249	2404	11.249	1584	11.249	2056	11.249	0
11.311	2408	11.311	1621	11.311	2115	11.311	0
11.373	2537	11.373	1997	11.373	2278	11.373	0
11.435	2537	11.435	1903	11.435	2356	11.435	0
11.497	2280	11.497	1982	11.497	2356	11.497	0
11.56	2057	11.56	1997	11.56	2615	11.56	0
11.622	2057	11.622	2089	11.622	2651	11.622	0
11.684	2011	11.684	2194	11.684	2651	11.684	0
11.746	2177	11.746	2418	11.746	2393	11.746	0
11.808	2188	11.808	2419	11.808	2522	11.808	0
11.87	2188	11.87	2478	11.87	2432	11.87	0
11.932	2091	11.932	2487	11.932	2432	11.932	0
11.995	2151	11.995	2415	11.995	2268	11.995	0
12.057	2151	12.057	2622	12.057	2286	12.057	0
12.119	1988	12.119	2475	12.119	2286	12.119	0
12.181	1533	12.181	2288	12.181	2120	12.181	0
12.243	1533	12.243	2278	12.243	2149	12.243	0
12.305	1325	12.305	2560	12.305	2129	12.305	0
12.367	769	12.367	2375	12.367	2129	12.367	0
12.43	547	12.43	2131	12.43	2035	12.43	0
12.492	547	12.492	2018	12.492	1888	12.492	0
12.554	218	12.554	2156	12.554	1888	12.554	0
12.616	79	12.616	1989	12.616	1556	12.616	0
12.678	79	12.678	2337	12.678	1470	12.678	0
12.74	0	12.74	2216	12.74	1470	12.74	0
12.802	0	12.802	2084	12.802	954	12.802	0
12.865	0	12.865	2008	12.865	563	12.865	0
12.927	0	12.927	1930	12.927	369	12.927	0
12.989	0	12.989	1561	12.989	369	12.989	0
13.051	0	13.051	1468	13.051	35	13.051	0
13.113	0	13.113	1308	13.113	44	13.113	0
13.175	0	13.175	925	13.175	44	13.175	0
13.238	0	13.238	684	13.238	0	13.238	0
13.3	0	13.3	546	13.3	0	13.3	0
13.362	0	13.362	174	13.362	0	13.362	0
13.424	0	13.424	188	13.424	0	13.424	0
13.486	0	13.486	0	13.486	0	13.486	0
13.548	0	13.548	0	13.548	0	13.548	0
13.61	0	13.61	0	13.61	0	13.61	0
13.673	0	13.673	0	13.673	0	13.673	0
13.735	0	13.735	0	13.735	0	13.735	0
13.797	0	13.797	0	13.797	0	13.797	0
13.859	0	13.859	0	13.859	0	13.859	0
13.921	0	13.921	0	13.921	0	13.921	0
13.983	0	13.983	0	13.983	0	13.983	0
14.045	0	14.045	0	14.045	0	14.045	0
14.108	0	14.108	0	14.108	0	14.108	0
14.17	0	14.17	0	14.17	0	14.17	0
14.232	0	14.232	0	14.232	0	14.232	0
14.294	0	14.294	0	14.294	0	14.294	0
14.356	0	14.356	0	14.356	0	14.356	0
14.418	0	14.418	0	14.418	0	14.418	0
14.48	0	14.48	0	14.48	0	14.48	0
14.543	0	14.543	0	14.543	0	14.543	0
14.605	0	14.605	0	14.605	0	14.605	0
14.667	0	14.667	0	14.667	0	14.667	0
14.729	0	14.729	0	14.729	0	14.729	0
14.791	0	14.791	0	14.791	0	14.791	0
14.853	0	14.853	0	14.853	0	14.853	0
14.916	0	14.916	0	14.916	0	14.916	0
14.978	0	14.978	0	14.978	0	14.978	0
15.04	0	15.04	0	15.04	0	15.04	0
15.102	0	15.102	0	15.102	0	15.102	0
15.164	0	15.164	0	15.164	0	15.164	0
15.226	0	15.226	0	15.226	0	15.226	0
15.288	0	15.288	0	15.288	0	15.288	0
15.351	0	15.351	0	15.351	0	15.351	0
15.413	0	15.413	0	15.413	0	15.413	0
15.475	0	15.475	0	15.475	0	15.475	0
15.537	0	15.537	0	15.537	0	15.537	0
15.599	0	15.599	0	15.599	0	15.599	0
15.661	0	15.661	0	15.661	0
15.723	0	15.723	0	15.723	0
15.786	0	15.786	0	15.786	0
15.848	0	15.848	0	15.848	0
15.91	0	15.91	0	15.91	0
15.972	0	15.972	0	15.972	0
16.034	0	16.034	0	16.034	0
16.096	0	16.096	0	16.096	0
16.158	0	16.158	0	16.158	0
16.221	0	16.221	0	16.221	0
16.283	0	16.283	0	16.283	0
16.345	0	16.345	0	16.345	0
16.407	0	16.407	0	16.407	0
16.469	0	16.469	0	16.469	0
16.531	0	16.531	0	16.531	0
16.594	0	16.594	0	16.594	0
16.656	0	16.656	0	16.656	0
16.718	0	16.718	0	16.718	0
16.78	0	16.78	0	16.78	0
16.842	0	16.842	0	16.842	0
16.904	0	16.904	0	16.904	0
16.966	0	16.966	0	16.966	0
17.029	0	17.029	0	17.029	0
17.091	0	17.091	0	17.091	0
17.153	0	17.153	0	17.153	0
17.215	0	17.215	0	17.215	0
17.277	0	17.277	0	17.277	0
17.339	0	17.339	0	17.339	0
17.401	0	17.401	0	17.401	0
17.464	0	17.464	0	17.464	0
17.526	0	17.526	0	17.526	0
17.588	0	17.588	0	17.588	0
17.65	0	17.65	0	17.65	0
17.712	0	17.712	0	17.712	0
17.774	0	17.774	0	17.774	0
17.836	0	17.836	0	17.836	0
17.899	0	17.899	0	17.899	0
17.961	0	17.961	0	17.961	0
18.023	0	18.023	0	18.023	0
18.085	0	18.085	0	18.085	0
18.147	0	18.147	0	18.147	0
18.209	0	18.209	0	18.209	0
18.272	0	18.272	0	18.272	0
18.334	0	18.334	0	18.334	0
18.396	0	18.396	0	18.396	0
18.458	0	18.458	0	18.458	0
18.52	0	18.52	0	18.52	0
18.582	0	18.582	0	18.582	0
18.644	0	18.644	0	18.644	0
18.707	0	18.707	0	18.707	0
18.769	0	18.769	0	18.769	0
18.831	0	18.831	0	18.831	0
18.893	0	18.893	0	18.893	0
18.955	0	18.955	0	18.955	0
19.017	0	19.017	0	19.017	0
19.079	0	19.079	0	19.079	0
19.142	0	19.142	0	19.142	0
19.204	0	19.204	0	19.204	0
19.266	0	19.266	0	19.266	0
19.328	0	19.328	0	19.328	0
19.39	0	19.39	0	19.39	0
19.452	0	19.452	0	19.452	0
19.514	0	19.514	0	19.514	0
19.577	0	19.577	0	19.577	0
19.639	0	19.639	0	19.639	0
19.701	0	19.701	0	19.701	0
19.763	0	19.763	0	19.763	0
19.825	0	19.825	0	19.825	0
19.887	0	19.887	0	19.887	0
19.95	0	19.95	0	19.95	0
20.012	0	20.012	0	20.012	0
20.074	0	20.074	0	20.074	0
20.136	0	20.136	0	20.136	0
20.198	0	20.198	0	20.198	0
20.26	0	20.26	0	20.26	0
20.322	0	20.322	0	20.322	0
20.385	0	20.385	0	20.385	0
20.447	0	20.447	0	20.447	0
20.509	0	20.509	0	20.509	0
20.571	0	20.571	0	20.571	0
20.633	0	20.633	0	20.633	0
20.695	0	20.695	0	20.695	0
20.757	0	20.757	0	20.757	0
20.82	0	20.82	0	20.82	0
		20.882	0	20.882	0
		20.944	0	20.944	0
		21.006	0
		21.068	0
		21.13	0
		21.192	0
		21.255	0
		21.317	0
		21.379	0
		21.441	0
		21.503	0
		21.565	0
		21.628	0
		21.69	0
		21.752	0
		21.814	0
		21.876	0

## Sheet: Fig. 5b
	1.33 mg mL-1		3.33 mg mL-1		6.67 mg mL-1		10 mg mL-1		13.33 mg mL-1
Time (s)	Dye adsorption efficiency (%)	Error	Dye adsorption efficiency (%)	Error	Dye adsorption efficiency (%)	Error	Dye adsorption efficiency (%)	Error	Dye adsorption efficiency (%)	Error
0	0	0	0	0	0	0	0	0	0	0
5	44.8895	0.78108	69.9383	1.20777	88.8791	0.28693	97.2937	0.16566	98.3333	0
10	42.2255	0.30129	70.8155	0.48625	90.5036	0.33132	98.1384	0.07958	98.5932	0.09189
20	35.6953	0.18378	74.974	0.18378	90.5686	0.32162	98.8531	0.12156	99.438	0.12156
60	40.0487	0.95497	76.2736	0.33132	93.525	0.25582	98.0734	0.12156	99.8278	0.09189
180	37.3522	0.79713	76.0786	0.20027	94.2398	0.07958	98.4308	0	99.2105	0.21055
300	37.5471	0.6383	76.306	0.68919	93.9799	0.04595	98.1059	0.04595	99.373	0.09189

## Sheet: Fig. 5d
BET surface area (m2 g-1)	Dye adsorption amount (mg mL-1)	Error
7.6	3.44	0.04
10.2	3.83	0.06
13	4.46	0.05
14.8	5.56	0.06

## Sheet: Fig. 6b
C HL-HBPs (mg mL-1)	Dye adsorption efficiency (%)	Error
1.33333	40.13	0.22
3.33333	69.24	0.07
6.66667	91.86	0.07
10	94.47	0.12
13.3333	94.82	0.12
20	96.3	0.06
26.6667	96.38	0.1

## Sheet: Fig. 6c
Round	Dye adsorption efficiency (%)	Error	Round	100-Dye desorption efficiency (%)	Error
0.5	94.2073	0.121561	1	5.61891	2.97508
1.5	94.2398	0.137838	2	4.8566	2.5756
2.5	93.8499	0.21055	3	3.26413	3.52454
3.5	95.0195	0.159161	4	5.24318	4.35367
4.5	95.4418	0.200273	5	2.91557	2.41903
5.5	94.7921	0.121561	6	5.80606	3.39885
6.5	94.6946	0.16566	7	5.31359	3.4931
7.5	94.3047	0.279478	8	2.1421	2.972
8.5	93.8824	0.243123	9	4.09548	2.03419
9.5	93.2651	0.238742	10	4.26389	3.4545

[truncated: 12 more sheets: Supplementary Fig. 1d, Supplementary Fig. 2c, Supplementary Fig. 2d, Supplementary Fig. 3b, Supplementary Fig. 4c, Supplementary Fig. 4d, Supplementary Fig. 6a, Supplementary Fig. 8, Supplementary Fig. 10, Supplementary Fig. 11a, Supplementary Fig. 11b, Supplementary Fig. 12]
